# Supplementary material for: Functional eubacteria species along with trans-domain gut inhabitants favour dysgenic diversity in oxalate stone disease
Source: Sci Rep. 2018 Nov 9;8:16598. doi: 10.1038/s41598-018-33773-5 (PMC6226508; doi:10.1038/s41598-018-33773-5)
Supplement: Supplementary file 2 — Supplementary File S2 [file 41598_2018_33773_MOESM2_ESM.xlsx]

## Sheet: Sheet1
OTU	Test-Statistic	P	FDR_P	Bonferroni_P	KSD_OX_N_COL_mean	KSD_FH_mean	HLT_mean	KSD_OX_COL_mean	KSD_THIRD_mean	taxonomy
denovo6601	19	0.000785944	0.019224	1	0	0	1	0	0	k__Bacteria;p__Firmicutes;c__Clostridia;o__Clostridiales;f__Ruminococcaceae;g__Faecalibacterium;s__prausnitzii
denovo28201	18.8235	0.00085123	0.019224	1	0	0	1.5	0	0	k__Bacteria;p__Firmicutes;c__Clostridia;o__Clostridiales;f__Lachnospiraceae
359762	18.8235	0.00085123	0.019224	1	0	0	1.25	0	0	k__Bacteria;p__Firmicutes;c__Clostridia;o__Clostridiales;f__Lachnospiraceae
denovo27704	18.8235	0.00085123	0.019224	1	0	0	1.25	0	0	k__Bacteria;p__Bacteroidetes;c__Bacteroidia;o__Bacteroidales;f__Prevotellaceae;g__Prevotella
denovo6957	18.8235	0.00085123	0.019224	1	0	0	1.5	0	0	k__Bacteria;p__Firmicutes;c__Clostridia;o__Clostridiales;f__Lachnospiraceae
denovo15050	18.8235	0.00085123	0.019224	1	0	0	1.25	0	0	k__Bacteria;p__Firmicutes;c__Clostridia;o__Clostridiales;f__Lachnospiraceae
denovo6050	18.8235	0.00085123	0.019224	1	0	0	2	0	0	k__Bacteria;p__Firmicutes;c__Clostridia;o__Clostridiales
332284	18.7654	0.000873875	0.019224	1	0	0	2.5	0	0	k__Bacteria;p__Firmicutes;c__Clostridia;o__Clostridiales;f__Lachnospiraceae
529905	18.7654	0.000873875	0.019224	1	0	0	1.5	0	0	k__Bacteria;p__Firmicutes;c__Clostridia;o__Clostridiales;f__Lachnospiraceae
denovo28135	18.7654	0.000873875	0.019224	1	0	0	1.5	0	0	k__Bacteria;p__Bacteroidetes;c__Bacteroidia;o__Bacteroidales;f__Prevotellaceae;g__Prevotella
denovo15428	18.7365	0.000885366	0.019224	1	0	0	2.75	0	0	k__Bacteria;p__Actinobacteria;c__Actinobacteria;o__Bifidobacteriales;f__Bifidobacteriaceae;g__Bifidobacterium
denovo3160	18.7365	0.000885366	0.019224	1	0	0	5.25	0	0	k__Bacteria;p__Actinobacteria;c__Coriobacteriia;o__Coriobacteriales;f__Coriobacteriaceae;g__Collinsella;s__aerofaciens
denovo14178	18.7365	0.000885366	0.019224	1	0	0	7	0	0	k__Bacteria;p__Bacteroidetes;c__Bacteroidia;o__Bacteroidales;f__Prevotellaceae;g__Prevotella
358265	18.7365	0.000885366	0.019224	1	0	0	3.25	0	0	k__Bacteria;p__Firmicutes;c__Clostridia;o__Clostridiales;f__Lachnospiraceae
300310	18.7365	0.000885366	0.019224	1	0	0	1.75	0	0	k__Bacteria;p__Spirochaetes;c__Spirochaetes;o__Spirochaetales;f__Spirochaetaceae;g__Treponema
301253	18.7365	0.000885366	0.019224	1	0	0	9	0	0	k__Bacteria;p__Bacteroidetes;c__Bacteroidia;o__Bacteroidales;f__Prevotellaceae;g__Prevotella;s__copri
178387	18.7365	0.000885366	0.019224	1	0	0	112.5	0	0	k__Bacteria;p__Bacteroidetes;c__Bacteroidia;o__Bacteroidales;f__Prevotellaceae;g__Prevotella;s__copri
denovo19660	18.7365	0.000885366	0.019224	1	0	0	2.75	0	0	k__Bacteria;p__Firmicutes;c__Clostridia;o__Clostridiales;f__Ruminococcaceae;g__Faecalibacterium;s__prausnitzii
4425669	18.7365	0.000885366	0.019224	1	0	0	3.25	0	0	k__Bacteria;p__Firmicutes;c__Clostridia;o__Clostridiales;f__Lachnospiraceae
523140	18.7365	0.000885366	0.019224	1	0	0	11.5	0	0	k__Bacteria;p__Firmicutes;c__Clostridia;o__Clostridiales;f__Ruminococcaceae;g__Ruminococcus;s__bromii
332500	18.7365	0.000885366	0.019224	1	0	0	4.5	0	0	k__Bacteria;p__Firmicutes;c__Clostridia;o__Clostridiales;f__Lachnospiraceae
denovo26418	18.7365	0.000885366	0.019224	1	0	0	2.25	0	0	k__Bacteria;p__Bacteroidetes
denovo2325	18.7365	0.000885366	0.019224	1	0	0	6	0	0	k__Bacteria;p__Bacteroidetes;c__Bacteroidia;o__Bacteroidales
363494	18.7365	0.000885366	0.019224	1	0	0	4.5	0	0	k__Bacteria;p__Firmicutes;c__Clostridia;o__Clostridiales;f__Lachnospiraceae
350875	18.7365	0.000885366	0.019224	1	0	0	2.25	0	0	k__Bacteria;p__Firmicutes;c__Clostridia;o__Clostridiales;f__Lachnospiraceae
denovo7337	18.7365	0.000885366	0.019224	1	0	0	1.75	0	0	k__Bacteria
546557	18.7365	0.000885366	0.019224	1	0	0	66.25	0	0	k__Bacteria;p__Bacteroidetes;c__Bacteroidia;o__Bacteroidales;f__[Paraprevotellaceae];g__[Prevotella];s__
denovo21210	18.7365	0.000885366	0.019224	1	0	0	3.5	0	0	k__Bacteria;p__Bacteroidetes;c__Bacteroidia;o__Bacteroidales;f__Prevotellaceae;g__Prevotella
denovo11524	18.7365	0.000885366	0.019224	1	0	0	4.5	0	0	k__Bacteria;p__Bacteroidetes;c__Bacteroidia;o__Bacteroidales;f__Prevotellaceae;g__Prevotella
345846	18.7365	0.000885366	0.019224	1	0	0	2	0	0	k__Bacteria;p__Firmicutes;c__Clostridia;o__Clostridiales;f__Lachnospiraceae
292041	18.7077	0.00089697	0.019224	1	0	0	365.75	0	0	k__Bacteria;p__Bacteroidetes;c__Bacteroidia;o__Bacteroidales;f__Prevotellaceae;g__Prevotella;s__copri
denovo12813	18.7077	0.00089697	0.019224	1	0	0	8.5	0	0	k__Bacteria;p__Firmicutes;c__Clostridia;o__Clostridiales;f__Ruminococcaceae
326142	18.7077	0.00089697	0.019224	1	0	0	5.5	0	0	k__Bacteria;p__Firmicutes;c__Clostridia;o__Clostridiales;f__Lachnospiraceae
4412542	18.7077	0.00089697	0.019224	1	0	0	66	0	0	k__Bacteria;p__Bacteroidetes;c__Bacteroidia;o__Bacteroidales;f__Prevotellaceae;g__Prevotella;s__copri
3251419	18.7077	0.00089697	0.019224	1	0	0	10.5	0	0	k__Bacteria;p__Firmicutes;c__Clostridia;o__Clostridiales;f__Lachnospiraceae
3175741	18.7077	0.00089697	0.019224	1	0	0	3.75	0	0	k__Bacteria;p__Firmicutes;c__Clostridia;o__Clostridiales;f__Lachnospiraceae
174516	18.7077	0.00089697	0.019224	1	0	0	9	0	0	k__Bacteria
denovo12706	18.7077	0.00089697	0.019224	1	0	0	726.25	0	0	k__Bacteria;p__Firmicutes;c__Clostridia;o__Clostridiales;f__Veillonellaceae;g__Dialister;s__
denovo5351	18.7077	0.00089697	0.019224	1	0	0	14.75	0	0	k__Bacteria;p__Bacteroidetes;c__Bacteroidia;o__Bacteroidales;f__Prevotellaceae;g__Prevotella
denovo6523	18.7077	0.00089697	0.019224	1	0	0	6.5	0	0	k__Bacteria;p__Bacteroidetes;c__Bacteroidia;o__Bacteroidales;f__Prevotellaceae;g__Prevotella
denovo20425	18.7077	0.00089697	0.019224	1	0	0	10.75	0	0	k__Bacteria;p__Bacteroidetes;c__Bacteroidia;o__Bacteroidales;f__Prevotellaceae;g__Prevotella;s__copri
denovo27661	18.7077	0.00089697	0.019224	1	0	0	10.75	0	0	k__Bacteria;p__Firmicutes;c__Clostridia;o__Clostridiales;f__Ruminococcaceae;g__Faecalibacterium;s__prausnitzii
denovo6890	18.7077	0.00089697	0.019224	1	0	0	6.75	0	0	k__Bacteria;p__Bacteroidetes;c__Bacteroidia;o__Bacteroidales;f__Prevotellaceae;g__Prevotella
denovo16315	18.7077	0.00089697	0.019224	1	0	0	12	0	0	k__Bacteria;p__Bacteroidetes;c__Bacteroidia;o__Bacteroidales;f__Prevotellaceae;g__Prevotella;s__copri
denovo11450	18.7077	0.00089697	0.019224	1	0	0	3	0	0	k__Bacteria;p__Bacteroidetes;c__Bacteroidia;o__Bacteroidales;f__Prevotellaceae
527874	18.7077	0.00089697	0.019224	1	0	0	28.75	0	0	k__Bacteria;p__Bacteroidetes;c__Bacteroidia;o__Bacteroidales;f__Prevotellaceae;g__Prevotella;s__copri
849535	18.7077	0.00089697	0.019224	1	0	0	363	0	0	k__Bacteria;p__Bacteroidetes;c__Bacteroidia;o__Bacteroidales;f__Prevotellaceae;g__Prevotella
342085	18.7077	0.00089697	0.019224	1	0	0	7	0	0	k__Bacteria;p__Firmicutes;c__Clostridia;o__Clostridiales;f__Lachnospiraceae
346938	18.7077	0.00089697	0.019224	1	0	0	483.5	0	0	k__Bacteria;p__Bacteroidetes;c__Bacteroidia;o__Bacteroidales;f__Prevotellaceae;g__Prevotella;s__copri
denovo12489	18.7077	0.00089697	0.019224	1	0	0	142	0	0	k__Bacteria;p__Firmicutes;c__Clostridia;o__Clostridiales;f__Veillonellaceae;g__Dialister;s__
denovo24995	18.7077	0.00089697	0.019224	1	0	0	23	0	0	k__Bacteria;p__Firmicutes;c__Clostridia;o__Clostridiales;f__Lachnospiraceae
denovo16349	18.7077	0.00089697	0.019224	1	0	0	8	0	0	k__Bacteria;p__Firmicutes;c__Clostridia;o__Clostridiales;f__Lachnospiraceae
351200	18.7077	0.00089697	0.019224	1	0	0	5.25	0	0	k__Bacteria;p__Firmicutes;c__Clostridia;o__Clostridiales;f__Lachnospiraceae
849544	18.7077	0.00089697	0.019224	1	0	0	138.5	0	0	k__Bacteria;p__Bacteroidetes;c__Bacteroidia;o__Bacteroidales;f__Prevotellaceae;g__Prevotella;s__copri
denovo2829	18.7077	0.00089697	0.019224	1	0	0	10	0	0	k__Bacteria;p__Bacteroidetes;c__Bacteroidia;o__Bacteroidales;f__Prevotellaceae;g__Prevotella;s__copri
denovo3065	18.7077	0.00089697	0.019224	1	0	0	23	0	0	k__Bacteria;p__Bacteroidetes;c__Bacteroidia;o__Bacteroidales;f__Prevotellaceae;g__Prevotella;s__copri
190458	18.7077	0.00089697	0.019224	1	0	0	16.75	0	0	k__Bacteria;p__Firmicutes;c__Clostridia;o__Clostridiales;f__Lachnospiraceae
291725	18.7077	0.00089697	0.019224	1	0	0	65.25	0	0	k__Bacteria;p__Bacteroidetes;c__Bacteroidia;o__Bacteroidales;f__Prevotellaceae;g__Prevotella;s__copri
3425516	18.7077	0.00089697	0.019224	1	0	0	46	0	0	k__Bacteria;p__Firmicutes;c__Clostridia;o__Clostridiales;f__Ruminococcaceae;g__Faecalibacterium;s__prausnitzii
denovo15129	18.7077	0.00089697	0.019224	1	0	0	7.5	0	0	k__Bacteria;p__Bacteroidetes;c__Bacteroidia;o__Bacteroidales;f__Prevotellaceae;g__Prevotella
292210	18.7077	0.00089697	0.019224	1	0	0	109.25	0	0	k__Bacteria;p__Bacteroidetes;c__Bacteroidia;o__Bacteroidales;f__Prevotellaceae;g__Prevotella;s__copri
denovo21406	18.7077	0.00089697	0.019224	1	0	0	7.25	0	0	k__Bacteria;p__Firmicutes;c__Clostridia;o__Clostridiales
354563	18.7077	0.00089697	0.019224	1	0	0	3.25	0	0	k__Bacteria;p__Firmicutes;c__Clostridia;o__Clostridiales;f__Lachnospiraceae
denovo14074	18.7077	0.00089697	0.019224	1	0	0	14.75	0	0	k__Bacteria;p__Bacteroidetes
denovo24022	18.7077	0.00089697	0.019224	1	0	0	68.25	0	0	k__Bacteria;p__Firmicutes;c__Clostridia;o__Clostridiales;f__Veillonellaceae;g__Dialister;s__
denovo24505	18.7077	0.00089697	0.019224	1	0	0	202.5	0	0	k__Bacteria;p__Firmicutes;c__Clostridia;o__Clostridiales;f__Veillonellaceae;g__Dialister;s__
denovo9802	18.7077	0.00089697	0.019224	1	0	0	6	0	0	k__Bacteria;p__Firmicutes;c__Bacilli;o__Lactobacillales;f__Streptococcaceae;g__Streptococcus;s__
denovo10745	18.7077	0.00089697	0.019224	1	0	0	41.5	0	0	k__Bacteria;p__Firmicutes;c__Clostridia;o__Clostridiales;f__Lachnospiraceae
denovo19214	18.7077	0.00089697	0.019224	1	0	0	8.75	0	0	k__Bacteria;p__Bacteroidetes;c__Bacteroidia;o__Bacteroidales;f__Prevotellaceae;g__Prevotella
denovo14547	18.7077	0.00089697	0.019224	1	0	0	15.25	0	0	k__Bacteria;p__Bacteroidetes;c__Bacteroidia;o__Bacteroidales;f__Prevotellaceae;g__Prevotella
527941	18.7077	0.00089697	0.019224	1	0	0	15.5	0	0	k__Bacteria;p__Bacteroidetes;c__Bacteroidia;o__Bacteroidales;f__Prevotellaceae;g__Prevotella
4436552	18.7077	0.00089697	0.019224	1	0	0	66.75	0	0	k__Bacteria;p__Bacteroidetes;c__Bacteroidia;o__Bacteroidales;f__Prevotellaceae;g__Prevotella
denovo20708	18.7077	0.00089697	0.019224	1	0	0	238.75	0	0	k__Bacteria;p__Bacteroidetes;c__Bacteroidia;o__Bacteroidales;f__Prevotellaceae;g__Prevotella
denovo105	18.7077	0.00089697	0.019224	1	0	0	4.25	0	0	k__Bacteria
denovo7992	18.7077	0.00089697	0.019224	1	0	0	3.5	0	0	k__Bacteria;p__Firmicutes;c__Clostridia;o__Clostridiales;f__Lachnospiraceae
denovo4344	18.7077	0.00089697	0.019224	1	0	0	17.5	0	0	k__Bacteria;p__Bacteroidetes;c__Bacteroidia;o__Bacteroidales
denovo18771	18.7077	0.00089697	0.019224	1	0	0	8	0	0	k__Bacteria;p__Bacteroidetes;c__Bacteroidia;o__Bacteroidales;f__Prevotellaceae;g__Prevotella
509109	18.7077	0.00089697	0.019224	1	0	0	16.5	0	0	k__Bacteria;p__Bacteroidetes;c__Bacteroidia;o__Bacteroidales;f__Prevotellaceae;g__Prevotella;s__copri
denovo9493	18.7077	0.00089697	0.019224	1	0	0	240.5	0	0	k__Bacteria;p__Bacteroidetes;c__Bacteroidia;o__Bacteroidales;f__Prevotellaceae;g__Prevotella;s__copri
198502	18.7077	0.00089697	0.019224	1	0	0	9	0	0	k__Bacteria;p__Bacteroidetes;c__Bacteroidia;o__Bacteroidales;f__Prevotellaceae;g__Prevotella
denovo1908	18.7077	0.00089697	0.019224	1	0	0	18.25	0	0	k__Bacteria;p__Bacteroidetes;c__Bacteroidia;o__Bacteroidales;f__Prevotellaceae;g__Prevotella;s__copri
363477	16.3844	0.00254442	0.0295345	1	0	0	65.5	0.75	0	k__Bacteria;p__Firmicutes;c__Clostridia;o__Clostridiales;f__Ruminococcaceae;g__Faecalibacterium;s__prausnitzii
4087649	16.3844	0.00254442	0.0295345	1	0	0	15.5	1	0	k__Bacteria;p__Firmicutes;c__Clostridia;o__Clostridiales;f__Lachnospiraceae
4406684	16.3844	0.00254442	0.0295345	1	0	0	165.75	0.5	0	k__Bacteria;p__Bacteroidetes;c__Bacteroidia;o__Bacteroidales;f__Prevotellaceae;g__Prevotella;s__copri
denovo19304	16.3844	0.00254442	0.0295345	1	0	0	38.5	0.25	0	k__Bacteria;p__Bacteroidetes;c__Bacteroidia;o__Bacteroidales;f__Prevotellaceae;g__Prevotella
denovo18031	16.3844	0.00254442	0.0295345	1	0	0	19.25	0.25	0	k__Bacteria;p__Firmicutes;c__Clostridia;o__Clostridiales;f__Ruminococcaceae;g__Faecalibacterium;s__prausnitzii
198733	16.3844	0.00254442	0.0295345	1	0	0	131.25	0.25	0	k__Bacteria;p__Bacteroidetes;c__Bacteroidia;o__Bacteroidales;f__Prevotellaceae;g__Prevotella
264552	16.3844	0.00254442	0.0295345	1	0	0	262.75	0.25	0	k__Bacteria;p__Firmicutes;c__Clostridia;o__Clostridiales;f__Veillonellaceae;g__Dialister;s__
189083	16.3844	0.00254442	0.0295345	1	0	0	58.25	0.5	0	k__Bacteria;p__Bacteroidetes;c__Bacteroidia;o__Bacteroidales;f__Prevotellaceae;g__Prevotella;s__copri
269937	16.3844	0.00254442	0.0295345	1	0	0	347.75	0.25	0	k__Bacteria;p__Bacteroidetes;c__Bacteroidia;o__Bacteroidales;f__Prevotellaceae
denovo3826	16.3844	0.00254442	0.0295345	1	0	0	441	0.75	0	k__Bacteria;p__Bacteroidetes;c__Bacteroidia;o__Bacteroidales;f__Prevotellaceae;g__Prevotella;s__copri
310608	16.3844	0.00254442	0.0295345	1	0	0	9.5	0.5	0	k__Bacteria;p__Firmicutes;c__Clostridia;o__Clostridiales;f__Lachnospiraceae
denovo647	16.2868	0.00265755	0.0295345	1	42.25	1.25	0	8.25	71	k__Bacteria;p__Actinobacteria;c__Actinobacteria;o__Bifidobacteriales;f__Bifidobacteriaceae;g__Bifidobacterium
294224	16.0755	0.00291952	0.0295345	1	0	0	1.75	0.25	0	k__Bacteria;p__Firmicutes;c__Clostridia;o__Clostridiales;f__Lachnospiraceae
365842	16.0127	0.00300218	0.0295345	1	0	0	13	0.5	0	k__Bacteria;p__Firmicutes;c__Clostridia;o__Clostridiales;f__Ruminococcaceae;g__Faecalibacterium;s__prausnitzii
174831	16.0127	0.00300218	0.0295345	1	0	0	6	0.25	0	k__Bacteria;p__Bacteroidetes;c__Bacteroidia;o__Bacteroidales;f__Prevotellaceae;g__Prevotella;s__copri
365194	15.9919	0.00303009	0.0295345	1	0	0	9.25	0.25	0	k__Bacteria;p__Firmicutes;c__Clostridia;o__Clostridiales;f__Lachnospiraceae
561027	15.9919	0.00303009	0.0295345	1	0	0	5	0.25	0	k__Bacteria;p__Firmicutes;c__Clostridia;o__Clostridiales;f__Lachnospiraceae
564806	15.9919	0.00303009	0.0295345	1	0	0	7.5	0.25	0	k__Bacteria;p__Firmicutes;c__Clostridia;o__Clostridiales;f__Lachnospiraceae
336614	15.9919	0.00303009	0.0295345	1	0	0	150	1	0	k__Bacteria;p__Firmicutes;c__Clostridia;o__Clostridiales;f__Lachnospiraceae
365372	15.9919	0.00303009	0.0295345	1	0	0	16.25	0.5	0	k__Bacteria;p__Firmicutes;c__Clostridia;o__Clostridiales;f__Ruminococcaceae;g__Faecalibacterium;s__prausnitzii
296442	15.9919	0.00303009	0.0295345	1	0	0	117.75	0.25	0	k__Bacteria;p__Bacteroidetes;c__Bacteroidia;o__Bacteroidales;f__Prevotellaceae;g__Prevotella;s__copri
denovo10245	15.9919	0.00303009	0.0295345	1	0	0	76.75	0.25	0	k__Bacteria;p__Bacteroidetes;c__Bacteroidia;o__Bacteroidales;f__Prevotellaceae;g__Prevotella;s__copri
365455	15.9919	0.00303009	0.0295345	1	0	0	2.75	0.25	0	k__Bacteria;p__Firmicutes;c__Clostridia;o__Clostridiales;f__Lachnospiraceae
326482	15.9919	0.00303009	0.0295345	1	0	0	3.5	0.5	0	k__Bacteria;p__Bacteroidetes;c__Bacteroidia;o__Bacteroidales;f__Prevotellaceae;g__Prevotella;s__copri
denovo17217	15.6514	0.00352439	0.0295345	1	0	0	4	0.25	0	k__Bacteria;p__Actinobacteria;c__Coriobacteriia;o__Coriobacteriales;f__Coriobacteriaceae;g__Collinsella
denovo27794	15.5904	0.00362108	0.0295345	1	0	0	15.25	1.5	0	k__Bacteria;p__Firmicutes;c__Clostridia;o__Clostridiales
189521	15.5701	0.00365371	0.0295345	1	0	0	57	3	0	k__Bacteria;p__Bacteroidetes;c__Bacteroidia;o__Bacteroidales;f__Prevotellaceae;g__Prevotella;s__copri
denovo14236	15.5701	0.00365371	0.0295345	1	0	0	31	0.5	0	k__Bacteria;p__Bacteroidetes;c__Bacteroidia;o__Bacteroidales;f__Prevotellaceae;g__Prevotella
4456491	15.5701	0.00365371	0.0295345	1	0	0	298	1.25	0	k__Bacteria;p__Bacteroidetes;c__Bacteroidia;o__Bacteroidales;f__Prevotellaceae;g__Prevotella;s__copri
denovo7462	15.5701	0.00365371	0.0295345	1	0	0	6.5	0.5	0	k__Bacteria;p__Bacteroidetes;c__Bacteroidia;o__Bacteroidales;f__Prevotellaceae;g__Prevotella;s__copri
4318208	15.5701	0.00365371	0.0295345	1	0	0	9.75	1	0	k__Bacteria;p__Bacteroidetes;c__Bacteroidia;o__Bacteroidales;f__Prevotellaceae;g__Prevotella;s__copri
364563	15.5701	0.00365371	0.0295345	1	0	0	32.75	1	0	k__Bacteria;p__Firmicutes;c__Clostridia;o__Clostridiales;f__Ruminococcaceae;g__Faecalibacterium;s__prausnitzii
178860	15.5701	0.00365371	0.0295345	1	0	0	1393.5	10	0	k__Bacteria;p__Bacteroidetes;c__Bacteroidia;o__Bacteroidales;f__Prevotellaceae;g__Prevotella;s__copri
denovo21610	15.5701	0.00365371	0.0295345	1	0	0	7.25	0.5	0	k__Bacteria;p__Bacteroidetes;c__Bacteroidia;o__Bacteroidales;f__Prevotellaceae;g__Prevotella
4410166	15.5701	0.00365371	0.0295345	1	0	0	94.25	2.75	0	k__Bacteria;p__Bacteroidetes;c__Bacteroidia;o__Bacteroidales;f__Prevotellaceae;g__Prevotella;s__copri
72142	15.5701	0.00365371	0.0295345	1	0	0	107.25	10.5	0	k__Bacteria;p__Bacteroidetes;c__Bacteroidia;o__Bacteroidales;f__Prevotellaceae;g__Prevotella;s__copri
2037235	15.5701	0.00365371	0.0295345	1	0	0	87.25	1.75	0	k__Bacteria;p__Bacteroidetes;c__Bacteroidia;o__Bacteroidales;f__Prevotellaceae;g__Prevotella;s__copri
334340	15.5701	0.00365371	0.0295345	1	0	0	44.75	4.75	0	k__Bacteria;p__Firmicutes;c__Clostridia;o__Clostridiales;f__Lachnospiraceae
185652	15.5701	0.00365371	0.0295345	1	0	0	26	3.75	0	k__Bacteria;p__Firmicutes;c__Clostridia;o__Clostridiales;f__Lachnospiraceae
189754	15.5701	0.00365371	0.0295345	1	0	0	9	0.5	0	k__Bacteria;p__Firmicutes;c__Clostridia;o__Clostridiales;f__Lachnospiraceae
4295618	15.5701	0.00365371	0.0295345	1	0	0	422.5	7.25	0	k__Bacteria;p__Bacteroidetes;c__Bacteroidia;o__Bacteroidales;f__Prevotellaceae;g__Prevotella;s__copri
denovo22962	15.5701	0.00365371	0.0295345	1	0	0	22.75	0.75	0	k__Bacteria;p__Bacteroidetes;c__Bacteroidia;o__Bacteroidales;f__Prevotellaceae;g__Prevotella;s__copri
2530636	15.5701	0.00365371	0.0295345	1	0	0	161.75	16.75	0	k__Bacteria;p__Firmicutes;c__Clostridia;o__Clostridiales;f__Veillonellaceae;g__Megamonas;s__
denovo486	15.5701	0.00365371	0.0295345	1	0	0	6	0.5	0	k__Bacteria;p__Bacteroidetes;c__Bacteroidia;o__Bacteroidales;f__Prevotellaceae;g__Prevotella;s__copri
362327	15.5701	0.00365371	0.0295345	1	0	0	115.25	8	0	k__Bacteria;p__Firmicutes;c__Clostridia;o__Clostridiales;f__Ruminococcaceae;g__Faecalibacterium;s__prausnitzii
299382	15.5701	0.00365371	0.0295345	1	0	0	29.5	0.75	0	k__Bacteria;p__Bacteroidetes;c__Bacteroidia;o__Bacteroidales;f__Prevotellaceae;g__Prevotella
329650	15.5701	0.00365371	0.0295345	1	0	0	228.5	1.25	0	k__Bacteria;p__Bacteroidetes;c__Bacteroidia;o__Bacteroidales;f__Prevotellaceae;g__Prevotella;s__copri
345176	15.5701	0.00365371	0.0295345	1	0	0	42.25	1.5	0	k__Bacteria;p__Firmicutes;c__Clostridia;o__Clostridiales;f__Lachnospiraceae
362968	15.5701	0.00365371	0.0295345	1	0	0	174.75	3.25	0	k__Bacteria;p__Firmicutes;c__Clostridia;o__Clostridiales;f__Ruminococcaceae;g__Faecalibacterium;s__prausnitzii
330359	15.221	0.00426407	0.0295345	1	0	0	5.25	1	0	k__Bacteria;p__Firmicutes;c__Clostridia;o__Clostridiales;f__Lachnospiraceae
185411	15.2012	0.00430153	0.0295345	1	0	0	42	5.5	0	k__Bacteria;p__Firmicutes;c__Clostridia;o__Clostridiales;f__Lachnospiraceae
305329	15.2012	0.00430153	0.0295345	1	0	0	7.75	1	0	k__Bacteria;p__Firmicutes;c__Clostridia;o__Clostridiales;f__Lachnospiraceae
denovo22939	14.8244	0.00507952	0.0295345	1	0	0	18	6.25	0	k__Bacteria;p__Firmicutes;c__Clostridia;o__Clostridiales;f__Ruminococcaceae;g__Faecalibacterium;s__prausnitzii
328035	14.8244	0.00507952	0.0295345	1	0	0	2.75	0.75	0	k__Bacteria;p__Bacteroidetes;c__Bacteroidia;o__Bacteroidales;f__Prevotellaceae;g__Prevotella;s__stercorea
denovo2515	14.8202	0.00508913	0.0295345	1	33.75	0.5	0	4	38.5	k__Bacteria;p__Actinobacteria;c__Actinobacteria
denovo14641	14.8052	0.00512279	0.0295345	1	0	0	6.25	0.75	0	k__Bacteria;p__Bacteroidetes;c__Bacteroidia;o__Bacteroidales;f__Prevotellaceae;g__Prevotella;s__copri
361966	14.8052	0.00512279	0.0295345	1	0	0	177.75	37	0	k__Bacteria;p__Firmicutes;c__Clostridia;o__Clostridiales;f__Ruminococcaceae;g__Faecalibacterium;s__prausnitzii
denovo23215	14.8052	0.00512279	0.0295345	1	0	0	23.75	1.5	0	k__Bacteria;p__Bacteroidetes;c__Bacteroidia;o__Bacteroidales;f__Prevotellaceae;g__Prevotella;s__copri
denovo5614	14.8052	0.00512279	0.0295345	1	0	0	4.75	1.25	0	k__Bacteria;p__Bacteroidetes;c__Bacteroidia;o__Bacteroidales;f__Prevotellaceae;g__Prevotella
181539	14.8052	0.00512279	0.0295345	1	0	0	23.25	4.25	0	k__Bacteria;p__Bacteroidetes;c__Bacteroidia;o__Bacteroidales;f__Prevotellaceae;g__Prevotella;s__copri
330458	14.8052	0.00512279	0.0295345	1	0	0	130.75	32.5	0	k__Bacteria;p__Firmicutes;c__Clostridia;o__Clostridiales;f__Lachnospiraceae
184512	14.8052	0.00512279	0.0295345	1	0	0	4.75	1	0	k__Bacteria
denovo26271	14.7195	0.00531972	0.0295345	1	2.25	0	0	0.5	6.25	k__Bacteria
357002	14.6087	0.00558557	0.0295345	1	0	0	17.75	0.25	0.25	k__Bacteria;p__Firmicutes;c__Clostridia;o__Clostridiales;f__Lachnospiraceae
denovo6254	14.5974	0.00561332	0.0295345	1	0.25	0	255.25	1.25	0	k__Bacteria;p__Bacteroidetes;c__Bacteroidia;o__Bacteroidales;f__Prevotellaceae;g__Prevotella;s__copri
327383	14.46	0.00596277	0.0295345	1	0	0	8	1.75	0	k__Bacteria;p__Firmicutes;c__Clostridia;o__Clostridiales;f__Lachnospiraceae
366771	14.1632	0.00679204	0.0295345	1	0	0	1.5	0.5	0	k__Bacteria;p__Firmicutes;c__Clostridia;o__Clostridiales;f__Lachnospiraceae
828333	14.1632	0.00679204	0.0295345	1	0	0	3	0.5	0	k__Bacteria;p__Firmicutes;c__Clostridia;o__Clostridiales;f__Lachnospiraceae
276762	14.1079	0.00695843	0.0295345	1	0	0	4.5	1.25	0	k__Bacteria;p__Firmicutes;c__Clostridia;o__Clostridiales;f__Lachnospiraceae
2385035	14.1079	0.00695843	0.0295345	1	0	0	2	0.75	0	k__Bacteria;p__Firmicutes;c__Clostridia;o__Clostridiales;f__Lachnospiraceae
271431	14.1079	0.00695843	0.0295345	1	0	0	9.5	3	0	k__Bacteria;p__Firmicutes;c__Clostridia;o__Clostridiales;f__Lachnospiraceae
2220494	14.1079	0.00695843	0.0295345	1	0	0	21.75	16.5	0	k__Bacteria;p__Bacteroidetes;c__Bacteroidia;o__Bacteroidales;f__Prevotellaceae;g__Prevotella
4476186	14.0896	0.00701448	0.0295345	1	0	0	249.75	44	0	k__Bacteria;p__Bacteroidetes;c__Bacteroidia;o__Bacteroidales;f__Prevotellaceae;g__Prevotella;s__stercorea
364824	14.0896	0.00701448	0.0295345	1	0	0	4.25	1.75	0	k__Bacteria;p__Firmicutes;c__Clostridia;o__Clostridiales;f__Lachnospiraceae;g__Blautia
551141	14.0896	0.00701448	0.0295345	1	0	0	11	5.25	0	k__Bacteria;p__Firmicutes;c__Clostridia;o__Clostridiales;f__Lachnospiraceae
335789	14.0896	0.00701448	0.0295345	1	0	0	22.75	12	0	k__Bacteria;p__Firmicutes;c__Clostridia;o__Clostridiales;f__Lachnospiraceae
denovo21139	14.0854	0.00702737	0.0295345	1	0	0.25	0	1.5	9.25	k__Bacteria
denovo22600	13.9968	0.00730539	0.0295345	1	9	2.5	0	5.25	22.25	k__Bacteria;p__Firmicutes;c__Clostridia;o__Clostridiales;f__Lachnospiraceae
denovo12572	13.906	0.00760107	0.0295345	1	0.25	0	4.75	0	0.25	k__Bacteria;p__Firmicutes;c__Clostridia;o__Clostridiales;f__Ruminococcaceae
denovo10753	13.8901	0.0076543	0.0295345	1	0	0.25	14.75	0.25	0	k__Bacteria;p__Bacteroidetes;c__Bacteroidia;o__Bacteroidales;f__Prevotellaceae;g__Prevotella;s__copri
denovo25936	13.8483	0.00779534	0.0295345	1	0	0	87	5.75	0.25	k__Bacteria;p__Bacteroidetes;c__Bacteroidia;o__Bacteroidales;f__Prevotellaceae;g__Prevotella
denovo8630	13.8483	0.00779534	0.0295345	1	0	0.25	369.25	40.75	0	k__Bacteria;p__Bacteroidetes;c__Bacteroidia;o__Bacteroidales;f__Prevotellaceae;g__Prevotella;s__copri
denovo6405	13.8483	0.00779534	0.0295345	1	0.25	0	6.25	1	0	k__Bacteria;p__Firmicutes;c__Clostridia;o__Clostridiales
denovo27457	13.8038	0.00794814	0.0295345	1	4.5	5.75	0	107.25	0.25	k__Bacteria;p__Proteobacteria;c__Gammaproteobacteria
772398	13.7861	0.00800986	0.0295345	1	0	0	3.75	1.75	0	k__Bacteria;p__Firmicutes;c__Clostridia;o__Clostridiales;f__Lachnospiraceae
denovo10205	13.6336	0.00856116	0.0295345	1	897.75	89.25	0	118	26.75	k__Bacteria;p__Firmicutes;c__Clostridia;o__Clostridiales
denovo24829	13.5854	0.00874305	0.0295345	1	21	7	1.25	21	40.25	k__Bacteria;p__Firmicutes;c__Clostridia;o__Clostridiales;f__Lachnospiraceae
4483037	13.4935	0.00910015	0.0295345	1	0	0	2	42.5	0	k__Bacteria;p__Firmicutes
364274	13.4935	0.00910015	0.0295345	1	0	0	2.75	11.5	0	k__Bacteria;p__Firmicutes;c__Clostridia;o__Clostridiales;f__Lachnospiraceae
315978	13.4408	0.0093111	0.0295345	1	0	0	26.25	41	0	k__Bacteria;p__Firmicutes;c__Clostridia;o__Clostridiales
denovo25282	13.4408	0.0093111	0.0295345	1	0	0	3.25	2.25	0	k__Bacteria
347553	13.4408	0.0093111	0.0295345	1	0	0	19.25	33.75	0	k__Bacteria;p__Firmicutes;c__Clostridia;o__Clostridiales;f__Clostridiaceae
191238	13.4408	0.0093111	0.0295345	1	0	0	3	4.5	0	k__Bacteria;p__Firmicutes;c__Clostridia;o__Clostridiales;f__Lachnospiraceae
190863	13.4408	0.0093111	0.0295345	1	0	0	7	47	0	k__Bacteria;p__Firmicutes;c__Clostridia;o__Clostridiales;f__Lachnospiraceae
549635	13.4408	0.0093111	0.0295345	1	0	0	3.75	3.75	0	k__Bacteria;p__Firmicutes;c__Clostridia;o__Clostridiales;f__Lachnospiraceae
denovo17673	13.4408	0.0093111	0.0295345	1	0	0	12	10.75	0	k__Bacteria;p__Firmicutes;c__Clostridia;o__Clostridiales
denovo23317	13.4408	0.0093111	0.0295345	1	0	0	3.5	25.25	0	k__Bacteria;p__Bacteroidetes;c__Bacteroidia;o__Bacteroidales;f__Prevotellaceae;g__Prevotella;s__copri
362009	13.4408	0.0093111	0.0295345	1	0	0	16.75	14.75	0	k__Bacteria;p__Firmicutes;c__Clostridia;o__Clostridiales;f__Lachnospiraceae
317012	13.4408	0.0093111	0.0295345	1	0	0	5.5	17.5	0	k__Bacteria;p__Firmicutes;c__Clostridia;o__Clostridiales
363735	13.4408	0.0093111	0.0295345	1	0	0	6.75	73	0	k__Bacteria;p__Firmicutes;c__Clostridia;o__Clostridiales;f__Lachnospiraceae;g__Blautia
denovo1571	13.4408	0.0093111	0.0295345	1	0	0	69.75	86	0	k__Bacteria;p__Bacteroidetes;c__Bacteroidia;o__Bacteroidales;f__Prevotellaceae;g__Prevotella
336115	13.4234	0.0093821	0.0295345	1	0	0	10.75	16.5	0	k__Bacteria;p__Firmicutes;c__Clostridia;o__Clostridiales;f__Lachnospiraceae
185192	13.4234	0.0093821	0.0295345	1	0	0	11.5	14.25	0	k__Bacteria;p__Firmicutes;c__Clostridia;o__Clostridiales;f__Lachnospiraceae
denovo5137	13.4234	0.0093821	0.0295345	1	0	0	10.25	15.5	0	k__Bacteria;p__Bacteroidetes;c__Bacteroidia;o__Bacteroidales;f__Prevotellaceae;g__Prevotella
denovo14055	13.4234	0.0093821	0.0295345	1	0	0	33.75	29.75	0	k__Bacteria;p__Bacteroidetes;c__Bacteroidia;o__Bacteroidales;f__Prevotellaceae;g__Prevotella;s__copri
325268	13.4234	0.0093821	0.0295345	1	0	0	3.25	2.5	0	k__Bacteria;p__Firmicutes;c__Clostridia;o__Clostridiales;f__Lachnospiraceae
315463	13.4234	0.0093821	0.0295345	1	0	0	2.75	4.75	0	k__Bacteria;p__Firmicutes;c__Clostridia;o__Clostridiales
309564	13.4234	0.0093821	0.0295345	1	0	0	10.75	11.75	0	k__Bacteria;p__Firmicutes;c__Clostridia;o__Clostridiales;f__Lachnospiraceae
194129	13.4234	0.0093821	0.0295345	1	0	0	6.25	11.5	0	k__Bacteria;p__Firmicutes;c__Clostridia;o__Clostridiales;f__Lachnospiraceae
4392549	13.4234	0.0093821	0.0295345	1	0	0	38.25	21.5	0	k__Bacteria;p__Firmicutes;c__Bacilli;o__Lactobacillales;f__Streptococcaceae;g__Streptococcus;s__
4483337	13.4234	0.0093821	0.0295345	1	0	0	10.5	6.25	0	k__Bacteria;p__Firmicutes;c__Clostridia;o__Clostridiales;f__Lachnospiraceae
4324245	13.4234	0.0093821	0.0295345	1	0	0	129.75	642.25	0	k__Bacteria;p__Bacteroidetes;c__Bacteroidia;o__Bacteroidales;f__Prevotellaceae;g__Prevotella
denovo14032	13.4234	0.0093821	0.0295345	1	0	0	24	24.25	0	k__Bacteria;p__Bacteroidetes;c__Bacteroidia;o__Bacteroidales;f__Prevotellaceae;g__Prevotella;s__copri
363029	13.4234	0.0093821	0.0295345	1	0	0	17	68	0	k__Bacteria;p__Firmicutes;c__Clostridia;o__Clostridiales;f__Lachnospiraceae;g__Blautia
denovo5637	13.4234	0.0093821	0.0295345	1	0	0	2.5	1.75	0	k__Bacteria;p__Firmicutes;c__Bacilli;o__Lactobacillales;f__Streptococcaceae;g__Streptococcus;s__
322380	13.4234	0.0093821	0.0295345	1	0	0	5.75	21.5	0	k__Bacteria;p__Firmicutes;c__Clostridia;o__Clostridiales
364660	13.4234	0.0093821	0.0295345	1	0	0	6.25	3.25	0	k__Bacteria;p__Firmicutes;c__Clostridia;o__Clostridiales;f__Lachnospiraceae
194870	13.4234	0.0093821	0.0295345	1	0	0	4.5	11.75	0	k__Bacteria;p__Firmicutes;c__Clostridia;o__Clostridiales;f__Lachnospiraceae
331157	13.4118	0.00942963	0.0295345	1	0	0	0.75	0	0	k__Bacteria;p__Firmicutes;c__Clostridia;o__Clostridiales;f__Lachnospiraceae
352747	13.4118	0.00942963	0.0295345	1	0	0	0.75	0	0	k__Bacteria;p__Firmicutes;c__Clostridia;o__Clostridiales;f__Lachnospiraceae
denovo14648	13.4118	0.00942963	0.0295345	1	0	0	0.75	0	0	k__Bacteria
denovo11766	13.4118	0.00942963	0.0295345	1	0	0	0.75	0	0	k__Bacteria;p__Proteobacteria;c__Gammaproteobacteria;o__Pasteurellales;f__Pasteurellaceae
denovo20853	13.4118	0.00942963	0.0295345	1	0	0	1.5	0	0	k__Bacteria
denovo5505	13.4118	0.00942963	0.0295345	1	0	0	3	0	0	k__Bacteria;p__Firmicutes;c__Clostridia;o__Clostridiales;f__Veillonellaceae;g__Megamonas;s__
denovo14010	13.4118	0.00942963	0.0295345	1	0	0	3	0	0	k__Bacteria;p__Bacteroidetes;c__Bacteroidia;o__Bacteroidales;f__Prevotellaceae;g__Prevotella;s__copri
denovo10306	13.4118	0.00942963	0.0295345	1	0	0	0.75	0	0	k__Bacteria;p__Firmicutes;c__Clostridia;o__Clostridiales;f__Veillonellaceae;g__Dialister;s__
denovo23952	13.4118	0.00942963	0.0295345	1	0	0	0.75	0	0	k__Bacteria;p__Firmicutes;c__Clostridia;o__Clostridiales
198542	13.4118	0.00942963	0.0295345	1	0	0	0.75	0	0	k__Bacteria;p__Firmicutes;c__Clostridia;o__Clostridiales;f__Lachnospiraceae
4328910	13.4118	0.00942963	0.0295345	1	0	0	0.75	0	0	k__Bacteria;p__Firmicutes;c__Clostridia;o__Clostridiales;f__Veillonellaceae;g__Veillonella;s__parvula
denovo25691	13.4118	0.00942963	0.0295345	1	0	0	0.75	0	0	k__Bacteria;p__Firmicutes;c__Clostridia;o__Clostridiales;f__Lachnospiraceae
denovo19807	13.4118	0.00942963	0.0295345	1	0	0	0.75	0	0	k__Bacteria;p__Bacteroidetes;c__Bacteroidia;o__Bacteroidales;f__Prevotellaceae
4454564	13.4118	0.00942963	0.0295345	1	0	0	0.75	0	0	k__Bacteria;p__Firmicutes;c__Clostridia;o__Clostridiales;f__Lachnospiraceae
519695	13.4118	0.00942963	0.0295345	1	0	0	0.75	0	0	k__Bacteria;p__Bacteroidetes;c__Bacteroidia;o__Bacteroidales;f__Prevotellaceae;g__Prevotella
309433	13.4118	0.00942963	0.0295345	1	0	0	0.75	0	0	k__Bacteria;p__Firmicutes;c__Clostridia;o__Clostridiales;f__Lachnospiraceae
denovo5861	13.4118	0.00942963	0.0295345	1	0	0	1.5	0	0	k__Bacteria;p__Firmicutes;c__Clostridia;o__Clostridiales;f__Lachnospiraceae
denovo14980	13.4118	0.00942963	0.0295345	1	0	0	0.75	0	0	k__Bacteria
174365	13.4118	0.00942963	0.0295345	1	0	0	0.75	0	0	k__Bacteria;p__Firmicutes;c__Clostridia;o__Clostridiales;f__Lachnospiraceae
denovo9474	13.4118	0.00942963	0.0295345	1	0	0	0.75	0	0	k__Bacteria;p__Firmicutes
355938	13.4118	0.00942963	0.0295345	1	0	0	0.75	0	0	k__Bacteria;p__Firmicutes;c__Clostridia;o__Clostridiales;f__Lachnospiraceae
denovo492	13.4118	0.00942963	0.0295345	1	0	0	0.75	0	0	k__Bacteria;p__Firmicutes;c__Clostridia;o__Clostridiales;f__Lachnospiraceae;g__Blautia
denovo22026	13.3624	0.00963435	0.0295345	1	2.25	6.25	0	0.75	4.75	k__Bacteria;p__Bacteroidetes;c__Bacteroidia;o__Bacteroidales
367150	13.3333	0.00975686	0.0295345	1	0	0	2	0	0	k__Bacteria;p__Firmicutes;c__Clostridia;o__Clostridiales;f__Lachnospiraceae
denovo13073	13.3333	0.00975686	0.0295345	1	0	0	1	0	0	k__Bacteria;p__Firmicutes;c__Clostridia;o__Clostridiales;f__Lachnospiraceae
denovo15415	13.3333	0.00975686	0.0295345	1	0	0	2.5	0	0	k__Bacteria;p__Bacteroidetes;c__Bacteroidia;o__Bacteroidales;f__Prevotellaceae;g__Prevotella
denovo16057	13.3333	0.00975686	0.0295345	1	0	0	2.25	0	0	k__Bacteria;p__Firmicutes;c__Bacilli;o__Lactobacillales;f__Streptococcaceae;g__Streptococcus;s__
denovo27383	13.3333	0.00975686	0.0295345	1	0	0	10.75	0	0	k__Bacteria;p__Firmicutes;c__Clostridia;o__Clostridiales;f__Veillonellaceae;g__Dialister;s__
268755	13.3333	0.00975686	0.0295345	1	0	0	1.25	0	0	k__Bacteria;p__Firmicutes;c__Clostridia;o__Clostridiales;f__Lachnospiraceae
denovo25281	13.3333	0.00975686	0.0295345	1	0	0	5	0	0	k__Bacteria;p__Bacteroidetes;c__Bacteroidia;o__Bacteroidales
denovo14714	13.3333	0.00975686	0.0295345	1	0	0	1.25	0	0	k__Bacteria;p__Bacteroidetes;c__Bacteroidia;o__Bacteroidales
194584	13.3333	0.00975686	0.0295345	1	0	0	2.25	0	0	k__Bacteria;p__Firmicutes;c__Clostridia;o__Clostridiales;f__Ruminococcaceae;g__Faecalibacterium;s__prausnitzii
denovo15673	13.3333	0.00975686	0.0295345	1	0	0	1	0	0	k__Bacteria;p__Bacteroidetes;c__Bacteroidia;o__Bacteroidales;f__Prevotellaceae;g__Prevotella
195207	13.3333	0.00975686	0.0295345	1	0	0	3.75	0	0	k__Bacteria;p__Firmicutes;c__Clostridia;o__Clostridiales;f__Lachnospiraceae
denovo14700	13.3333	0.00975686	0.0295345	1	0	0	1.75	0	0	k__Bacteria;p__Firmicutes
denovo7490	13.3333	0.00975686	0.0295345	1	0	0	1	0	0	k__Bacteria;p__Firmicutes;c__Clostridia;o__Clostridiales
denovo15722	13.3333	0.00975686	0.0295345	1	0	0	6.5	0	0	k__Bacteria;p__Bacteroidetes;c__Bacteroidia;o__Bacteroidales;f__Prevotellaceae;g__Prevotella
denovo13352	13.3333	0.00975686	0.0295345	1	0	0	1	0	0	k__Bacteria;p__Firmicutes;c__Bacilli;o__Lactobacillales;f__Streptococcaceae;g__Streptococcus
denovo2104	13.3333	0.00975686	0.0295345	1	0	0	7.25	0	0	k__Bacteria;p__Firmicutes;c__Clostridia;o__Clostridiales;f__Ruminococcaceae;g__Faecalibacterium;s__prausnitzii
denovo11609	13.3333	0.00975686	0.0295345	1	0	0	1.5	0	0	k__Bacteria
313121	13.3333	0.00975686	0.0295345	1	0	0	3	0	0	k__Bacteria;p__Bacteroidetes;c__Bacteroidia;o__Bacteroidales;f__Prevotellaceae;g__Prevotella
denovo11213	13.3333	0.00975686	0.0295345	1	0	0	1.25	0	0	k__Bacteria;p__Firmicutes;c__Clostridia;o__Clostridiales;f__Lachnospiraceae
730906	13.3333	0.00975686	0.0295345	1	0	0	2	0	0	k__Bacteria
190646	13.3333	0.00975686	0.0295345	1	0	0	1.5	0	0	k__Bacteria;p__Firmicutes;c__Clostridia;o__Clostridiales;f__Ruminococcaceae;g__Oscillospira
denovo19878	13.3333	0.00975686	0.0295345	1	0	0	68	0	0	k__Bacteria;p__Firmicutes
denovo2381	13.3333	0.00975686	0.0295345	1	0	0	1.25	0	0	k__Bacteria;p__Bacteroidetes;c__Bacteroidia;o__Bacteroidales;f__Prevotellaceae;g__Prevotella;s__copri
denovo25351	13.3333	0.00975686	0.0295345	1	0	0	2.75	0	0	k__Bacteria;p__Bacteroidetes;c__Bacteroidia;o__Bacteroidales
denovo3416	13.3333	0.00975686	0.0295345	1	0	0	1.75	0	0	k__Bacteria;p__Bacteroidetes;c__Bacteroidia;o__Bacteroidales
339504	13.3333	0.00975686	0.0295345	1	0	0	1.25	0	0	k__Bacteria;p__Firmicutes;c__Clostridia;o__Clostridiales;f__Lachnospiraceae
denovo22156	13.3333	0.00975686	0.0295345	1	0	0	1.25	0	0	k__Bacteria;p__Bacteroidetes;c__Bacteroidia;o__Bacteroidales
denovo12245	13.3333	0.00975686	0.0295345	1	0	0	2.75	0	0	k__Bacteria;p__Firmicutes;c__Clostridia;o__Clostridiales;f__Veillonellaceae;g__Dialister;s__
denovo7162	13.3333	0.00975686	0.0295345	1	0	0	6	0	0	k__Bacteria;p__Firmicutes;c__Clostridia;o__Clostridiales;f__Veillonellaceae;g__Dialister;s__
denovo26624	13.3333	0.00975686	0.0295345	1	0	0	2	0	0	k__Bacteria;p__Bacteroidetes;c__Bacteroidia;o__Bacteroidales;f__Prevotellaceae
denovo27237	13.3333	0.00975686	0.0295345	1	0	0	2.75	0	0	k__Bacteria;p__Bacteroidetes;c__Bacteroidia;o__Bacteroidales;f__Prevotellaceae;g__Prevotella;s__copri
denovo26972	13.3333	0.00975686	0.0295345	1	0	0	1	0	0	k__Bacteria;p__Firmicutes;c__Clostridia;o__Clostridiales;f__Lachnospiraceae
232975	13.3333	0.00975686	0.0295345	1	0	0	2.5	0	0	k__Bacteria;p__Firmicutes;c__Clostridia;o__Clostridiales;f__Ruminococcaceae;g__Oscillospira;s__
denovo10549	13.3333	0.00975686	0.0295345	1	0	0	2	0	0	k__Bacteria;p__Bacteroidetes;c__Bacteroidia;o__Bacteroidales
denovo13206	13.3333	0.00975686	0.0295345	1	0	0	2	0	0	k__Bacteria;p__Bacteroidetes;c__Bacteroidia;o__Bacteroidales
denovo5058	13.3333	0.00975686	0.0295345	1	0	0	1.25	0	0	k__Bacteria;p__Bacteroidetes;c__Bacteroidia;o__Bacteroidales;f__Prevotellaceae;g__Prevotella;s__copri
denovo27126	13.3333	0.00975686	0.0295345	1	0	0	1.25	0	0	k__Bacteria;p__Firmicutes;c__Clostridia;o__Clostridiales;f__Lachnospiraceae
denovo17793	13.3333	0.00975686	0.0295345	1	0	0	1.5	0	0	k__Bacteria
4403689	13.3333	0.00975686	0.0295345	1	0	0	1	0	0	k__Bacteria;p__Firmicutes;c__Clostridia;o__Clostridiales;f__Lachnospiraceae
denovo4386	13.3333	0.00975686	0.0295345	1	0	0	1.75	0	0	k__Bacteria;p__Firmicutes;c__Clostridia;o__Clostridiales;f__Lachnospiraceae
denovo2244	13.3333	0.00975686	0.0295345	1	0	0	3.5	0	0	k__Bacteria;p__Bacteroidetes;c__Bacteroidia;o__Bacteroidales;f__Prevotellaceae
denovo12483	13.3333	0.00975686	0.0295345	1	0	0	6.75	0	0	k__Bacteria;p__Bacteroidetes;c__Bacteroidia;o__Bacteroidales;f__Prevotellaceae;g__Prevotella;s__copri
357111	13.3333	0.00975686	0.0295345	1	0	0	1.25	0	0	k__Bacteria;p__Firmicutes;c__Clostridia;o__Clostridiales;f__Lachnospiraceae
denovo3215	13.3333	0.00975686	0.0295345	1	0	0	1.25	0	0	k__Bacteria;p__Firmicutes;c__Clostridia;o__Clostridiales;f__Lachnospiraceae
denovo28220	13.3333	0.00975686	0.0295345	1	0	0	1.75	0	0	k__Bacteria;p__Bacteroidetes;c__Bacteroidia;o__Bacteroidales
denovo3465	13.3333	0.00975686	0.0295345	1	0	0	1.25	0	0	k__Bacteria
denovo847	13.3333	0.00975686	0.0295345	1	0	0	2	0	0	k__Bacteria;p__Bacteroidetes;c__Bacteroidia;o__Bacteroidales;f__Prevotellaceae;g__Prevotella
denovo20802	13.3333	0.00975686	0.0295345	1	0	0	1.75	0	0	k__Bacteria;p__Bacteroidetes;c__Bacteroidia;o__Bacteroidales;f__Prevotellaceae;g__Prevotella;s__copri
13811	13.3333	0.00975686	0.0295345	1	0	0	1.5	0	0	k__Bacteria;p__Firmicutes;c__Clostridia;o__Clostridiales;f__Veillonellaceae;g__Mitsuokella;s__
3865949	13.3333	0.00975686	0.0295345	1	0	0	9.75	0	0	k__Bacteria;p__Firmicutes;c__Clostridia;o__Clostridiales
277497	13.3333	0.00975686	0.0295345	1	0	0	1.25	0	0	k__Bacteria;p__Firmicutes;c__Clostridia;o__Clostridiales;f__Lachnospiraceae
denovo21942	13.3333	0.00975686	0.0295345	1	0	0	1.25	0	0	k__Bacteria;p__Bacteroidetes;c__Bacteroidia;o__Bacteroidales;f__Prevotellaceae;g__Prevotella;s__copri
denovo14766	13.3333	0.00975686	0.0295345	1	0	0	1.25	0	0	k__Bacteria;p__Bacteroidetes;c__Bacteroidia;o__Bacteroidales;f__Prevotellaceae;g__Prevotella
4426874	13.3333	0.00975686	0.0295345	1	0	0	1	0	0	k__Bacteria;p__Firmicutes;c__Clostridia;o__Clostridiales;f__Lachnospiraceae
571965	13.3333	0.00975686	0.0295345	1	0	0	1.75	0	0	k__Bacteria;p__Firmicutes;c__Clostridia;o__Clostridiales;f__Lachnospiraceae
denovo17409	13.3333	0.00975686	0.0295345	1	0	0	2	0	0	k__Bacteria;p__Bacteroidetes;c__Bacteroidia;o__Bacteroidales;f__Prevotellaceae;g__Prevotella
denovo10404	13.3333	0.00975686	0.0295345	1	0	0	1	0	0	k__Bacteria;p__Bacteroidetes;c__Bacteroidia;o__Bacteroidales;f__Prevotellaceae;g__Prevotella
denovo17344	13.3333	0.00975686	0.0295345	1	0	0	5	0	0	k__Bacteria;p__Bacteroidetes;c__Bacteroidia;o__Bacteroidales;f__Prevotellaceae;g__Prevotella;s__copri
denovo280	13.3333	0.00975686	0.0295345	1	0	0	1.5	0	0	k__Bacteria
denovo19922	13.3333	0.00975686	0.0295345	1	0	0	4.5	0	0	k__Bacteria;p__Firmicutes;c__Clostridia;o__Clostridiales;f__Ruminococcaceae;g__Faecalibacterium;s__prausnitzii
denovo22263	13.3333	0.00975686	0.0295345	1	0	0	5.25	0	0	k__Bacteria;p__Bacteroidetes;c__Bacteroidia;o__Bacteroidales;f__Prevotellaceae;g__Prevotella;s__copri
denovo16034	13.3333	0.00975686	0.0295345	1	0	0	2.75	0	0	k__Bacteria;p__Firmicutes;c__Clostridia;o__Clostridiales;f__Lachnospiraceae
denovo16944	13.3333	0.00975686	0.0295345	1	0	0	1	0	0	k__Bacteria;p__Firmicutes;c__Clostridia;o__Clostridiales;f__Lachnospiraceae
denovo3385	13.3333	0.00975686	0.0295345	1	0	0	1.75	0	0	k__Bacteria;p__Bacteroidetes;c__Bacteroidia;o__Bacteroidales;f__Prevotellaceae;g__Prevotella
denovo8219	13.3333	0.00975686	0.0295345	1	0	0	1	0	0	k__Bacteria
denovo20045	13.3333	0.00975686	0.0295345	1	0	0	3.5	0	0	k__Bacteria;p__Bacteroidetes;c__Bacteroidia;o__Bacteroidales;f__Prevotellaceae;g__Prevotella;s__copri
denovo19293	13.3333	0.00975686	0.0295345	1	0	0	1.75	0	0	k__Bacteria;p__Bacteroidetes;c__Bacteroidia;o__Bacteroidales;f__Prevotellaceae;g__Prevotella;s__copri
denovo320	13.3333	0.00975686	0.0295345	1	0	0	1.75	0	0	k__Bacteria;p__Firmicutes;c__Clostridia;o__Clostridiales;f__Lachnospiraceae
denovo27222	13.3333	0.00975686	0.0295345	1	0	0	1	0	0	k__Bacteria;p__Firmicutes;c__Clostridia;o__Clostridiales;f__Lachnospiraceae
273954	13.3333	0.00975686	0.0295345	1	0	0	7.25	0	0	k__Bacteria;p__Firmicutes;c__Clostridia;o__Clostridiales;f__Lachnospiraceae
denovo3527	13.3333	0.00975686	0.0295345	1	0	0	5	0	0	k__Bacteria
185158	13.3333	0.00975686	0.0295345	1	0	0	1.25	0	0	k__Bacteria;p__Firmicutes;c__Clostridia;o__Clostridiales;f__Lachnospiraceae
180509	13.3333	0.00975686	0.0295345	1	0	0	5.25	0	0	k__Bacteria;p__Firmicutes;c__Clostridia;o__Clostridiales;f__Ruminococcaceae;g__Ruminococcus;s__bromii
194110	13.3333	0.00975686	0.0295345	1	0	0	1.25	0	0	k__Bacteria;p__Firmicutes;c__Clostridia;o__Clostridiales;f__Lachnospiraceae
denovo26061	13.3333	0.00975686	0.0295345	1	0	0	2.25	0	0	k__Bacteria;p__Bacteroidetes;c__Bacteroidia;o__Bacteroidales;f__Prevotellaceae;g__Prevotella
denovo12508	13.3333	0.00975686	0.0295345	1	0	0	1.25	0	0	k__Bacteria;p__Firmicutes;c__Clostridia;o__Clostridiales;f__Lachnospiraceae
denovo14546	13.3333	0.00975686	0.0295345	1	0	0	3.25	0	0	k__Bacteria;p__Bacteroidetes;c__Bacteroidia;o__Bacteroidales
denovo24283	13.3333	0.00975686	0.0295345	1	0	0	1.5	0	0	k__Bacteria;p__Firmicutes;c__Clostridia;o__Clostridiales;f__Lachnospiraceae
272587	13.3333	0.00975686	0.0295345	1	0	0	3	0	0	k__Bacteria;p__Firmicutes;c__Clostridia;o__Clostridiales;f__Veillonellaceae;g__Dialister;s__
denovo12045	13.3333	0.00975686	0.0295345	1	0	0	2.75	0	0	k__Bacteria;p__Firmicutes;c__Clostridia;o__Clostridiales;f__Lachnospiraceae
denovo5197	13.3333	0.00975686	0.0295345	1	0	0	7.75	0	0	k__Bacteria;p__Bacteroidetes;c__Bacteroidia;o__Bacteroidales;f__Prevotellaceae;g__Prevotella;s__copri
denovo20138	13.3333	0.00975686	0.0295345	1	0	0	2.25	0	0	k__Bacteria;p__Bacteroidetes;c__Bacteroidia;o__Bacteroidales;f__Prevotellaceae;g__Prevotella
denovo7849	13.3333	0.00975686	0.0295345	1	0	0	3.5	0	0	k__Bacteria;p__Bacteroidetes;c__Bacteroidia;o__Bacteroidales
denovo21667	13.3333	0.00975686	0.0295345	1	0	0	1	0	0	k__Bacteria;p__Bacteroidetes;c__Bacteroidia;o__Bacteroidales;f__Prevotellaceae;g__Prevotella
denovo17271	13.3333	0.00975686	0.0295345	1	0	0	2.75	0	0	k__Bacteria;p__Firmicutes;c__Clostridia
denovo4531	13.3333	0.00975686	0.0295345	1	0	0	1	0	0	k__Bacteria;p__Firmicutes;c__Bacilli;o__Lactobacillales;f__Lactobacillaceae;g__Lactobacillus;s__ruminis
318370	13.3333	0.00975686	0.0295345	1	0	0	1.25	0	0	k__Bacteria;p__Firmicutes;c__Clostridia;o__Clostridiales;f__Ruminococcaceae;g__Oscillospira
denovo7757	13.3333	0.00975686	0.0295345	1	0	0	1.5	0	0	k__Bacteria;p__Bacteroidetes;c__Bacteroidia;o__Bacteroidales
denovo26661	13.3333	0.00975686	0.0295345	1	0	0	3.25	0	0	k__Bacteria
denovo14952	13.3333	0.00975686	0.0295345	1	0	0	1.75	0	0	k__Bacteria;p__Bacteroidetes;c__Bacteroidia;o__Bacteroidales;f__Prevotellaceae;g__Prevotella
denovo13464	13.3333	0.00975686	0.0295345	1	0	0	40.25	0	0	k__Bacteria;p__Firmicutes;c__Clostridia;o__Clostridiales;f__Veillonellaceae;g__Megamonas;s__
287951	13.3333	0.00975686	0.0295345	1	0	0	1	0	0	k__Bacteria;p__Firmicutes;c__Clostridia;o__Clostridiales;f__Lachnospiraceae
516553	13.3333	0.00975686	0.0295345	1	0	0	1	0	0	k__Bacteria;p__Firmicutes;c__Clostridia;o__Clostridiales;f__Lachnospiraceae
368219	13.3333	0.00975686	0.0295345	1	0	0	3.25	0	0	k__Bacteria;p__Firmicutes;c__Clostridia;o__Clostridiales;f__Ruminococcaceae
181537	13.3333	0.00975686	0.0295345	1	0	0	1	0	0	k__Bacteria;p__Firmicutes;c__Clostridia;o__Clostridiales;f__Lachnospiraceae
denovo24718	13.3333	0.00975686	0.0295345	1	0	0	1.75	0	0	k__Bacteria;p__Firmicutes
denovo23024	13.3333	0.00975686	0.0295345	1	0	0	1.25	0	0	k__Bacteria;p__Bacteroidetes;c__Bacteroidia;o__Bacteroidales;f__Prevotellaceae;g__Prevotella
denovo15265	13.3333	0.00975686	0.0295345	1	0	0	3.25	0	0	k__Bacteria;p__Firmicutes;c__Clostridia;o__Clostridiales
denovo25268	13.3333	0.00975686	0.0295345	1	0	0	2.75	0	0	k__Bacteria
denovo27796	13.3333	0.00975686	0.0295345	1	0	0	1.25	0	0	k__Bacteria;p__Firmicutes;c__Clostridia;o__Clostridiales;f__Lachnospiraceae
denovo18223	13.3333	0.00975686	0.0295345	1	0	0	1.25	0	0	k__Bacteria;p__Bacteroidetes;c__Bacteroidia;o__Bacteroidales;f__Prevotellaceae;g__Prevotella
denovo16035	13.3333	0.00975686	0.0295345	1	0	0	2	0	0	k__Bacteria;p__Bacteroidetes;c__Bacteroidia;o__Bacteroidales;f__Prevotellaceae;g__Prevotella
360329	13.3333	0.00975686	0.0295345	1	0	0	1.75	0	0	k__Bacteria;p__Firmicutes;c__Clostridia;o__Clostridiales;f__Lachnospiraceae
denovo26155	13.3333	0.00975686	0.0295345	1	0	0	2	0	0	k__Bacteria;p__Bacteroidetes;c__Bacteroidia;o__Bacteroidales;f__Prevotellaceae;g__Prevotella;s__copri
denovo334	13.3333	0.00975686	0.0295345	1	0	0	1	0	0	k__Bacteria;p__Bacteroidetes;c__Bacteroidia;o__Bacteroidales;f__Prevotellaceae;g__Prevotella
denovo16179	13.3333	0.00975686	0.0295345	1	0	0	2.75	0	0	k__Bacteria;p__Bacteroidetes;c__Bacteroidia;o__Bacteroidales
denovo4624	13.3333	0.00975686	0.0295345	1	0	0	2.5	0	0	k__Bacteria;p__Bacteroidetes;c__Bacteroidia;o__Bacteroidales;f__Prevotellaceae;g__Prevotella
denovo22621	13.3333	0.00975686	0.0295345	1	0	0	4.25	0	0	k__Bacteria;p__Bacteroidetes;c__Bacteroidia;o__Bacteroidales;f__Prevotellaceae;g__Prevotella;s__copri
denovo26000	13.3333	0.00975686	0.0295345	1	0	0	3.75	0	0	k__Bacteria;p__Firmicutes;c__Clostridia;o__Clostridiales;f__Lachnospiraceae
336372	13.3333	0.00975686	0.0295345	1	0	0	1.75	0	0	k__Bacteria;p__Bacteroidetes;c__Bacteroidia;o__Bacteroidales;f__Prevotellaceae;g__Prevotella
denovo15688	13.3333	0.00975686	0.0295345	1	0	0	12	0	0	k__Bacteria;p__Bacteroidetes;c__Bacteroidia;o__Bacteroidales;f__Prevotellaceae;g__Prevotella;s__copri
denovo4550	13.3333	0.00975686	0.0295345	1	0	0	3.25	0	0	k__Bacteria;p__Bacteroidetes;c__Bacteroidia;o__Bacteroidales;f__Prevotellaceae;g__Prevotella
573969	13.3333	0.00975686	0.0295345	1	0	0	2	0	0	k__Bacteria;p__Firmicutes;c__Clostridia;o__Clostridiales;f__Lachnospiraceae
215266	13.3333	0.00975686	0.0295345	1	0	0	2.25	0	0	k__Bacteria
denovo1175	13.3333	0.00975686	0.0295345	1	0	0	2.5	0	0	k__Bacteria;p__Bacteroidetes;c__Bacteroidia;o__Bacteroidales;f__Prevotellaceae;g__Prevotella;s__copri
denovo17974	13.3333	0.00975686	0.0295345	1	0	0	2.5	0	0	k__Bacteria;p__Bacteroidetes;c__Bacteroidia;o__Bacteroidales;f__Prevotellaceae;g__Prevotella;s__copri
denovo1904	13.3333	0.00975686	0.0295345	1	0	0	1.5	0	0	k__Bacteria;p__Bacteroidetes;c__Bacteroidia;o__Bacteroidales;f__Prevotellaceae;g__Prevotella;s__copri
366794	13.3333	0.00975686	0.0295345	1	0	0	2.25	0	0	k__Bacteria;p__Firmicutes;c__Clostridia;o__Clostridiales;f__Ruminococcaceae
194707	13.3333	0.00975686	0.0295345	1	0	0	1	0	0	k__Bacteria;p__Firmicutes;c__Clostridia;o__Clostridiales;f__Lachnospiraceae;g__Lachnospira
denovo7258	13.3333	0.00975686	0.0295345	1	0	0	1	0	0	k__Bacteria;p__Bacteroidetes;c__Bacteroidia;o__Bacteroidales;f__Prevotellaceae;g__Prevotella;s__copri
denovo7211	13.3074	0.00986751	0.0295345	1	0	0	12.75	0	0	k__Bacteria;p__Bacteroidetes;c__Bacteroidia;o__Bacteroidales;f__Prevotellaceae;g__Prevotella;s__copri
denovo18112	13.3074	0.00986751	0.0295345	1	0	0	17.5	0	0	k__Bacteria;p__Firmicutes
192222	13.3074	0.00986751	0.0295345	1	0	0	2.25	0	0	k__Bacteria;p__Bacteroidetes;c__Bacteroidia;o__Bacteroidales;f__Prevotellaceae;g__Prevotella
345899	13.3074	0.00986751	0.0295345	1	0	0	126	0	0	k__Bacteria;p__Bacteroidetes;c__Bacteroidia;o__Bacteroidales;f__Prevotellaceae;g__Prevotella;s__copri
denovo6156	13.3074	0.00986751	0.0295345	1	0	0	4.25	0	0	k__Bacteria;p__Bacteroidetes;c__Bacteroidia;o__Bacteroidales;f__Prevotellaceae;g__Prevotella;s__copri
denovo15825	13.3074	0.00986751	0.0295345	1	0	0	3.25	0	0	k__Bacteria;p__Bacteroidetes;c__Bacteroidia;o__Bacteroidales;f__Prevotellaceae;g__Prevotella
denovo18070	13.3074	0.00986751	0.0295345	1	0	0	3.75	0	0	k__Bacteria;p__Bacteroidetes;c__Bacteroidia;o__Bacteroidales;f__Prevotellaceae;g__Prevotella
denovo1868	13.3074	0.00986751	0.0295345	1	0	0	3.75	0	0	k__Bacteria;p__Actinobacteria;c__Actinobacteria;o__Bifidobacteriales;f__Bifidobacteriaceae
denovo7836	13.3074	0.00986751	0.0295345	1	0	0	2.5	0	0	k__Bacteria;p__Bacteroidetes;c__Bacteroidia;o__Bacteroidales
denovo8246	13.3074	0.00986751	0.0295345	1	0	0	37.25	0	0	k__Bacteria;p__Bacteroidetes;c__Bacteroidia;o__Bacteroidales;f__[Paraprevotellaceae];g__[Prevotella];s__
denovo17701	13.3074	0.00986751	0.0295345	1	0	0	4	0	0	k__Bacteria;p__Bacteroidetes;c__Bacteroidia;o__Bacteroidales;f__Prevotellaceae;g__Prevotella
denovo4630	13.3074	0.00986751	0.0295345	1	0	0	2.5	0	0	k__Bacteria;p__Bacteroidetes;c__Bacteroidia;o__Bacteroidales;f__Prevotellaceae;g__Prevotella
denovo936	13.3074	0.00986751	0.0295345	1	0	0	4.75	0	0	k__Bacteria;p__Bacteroidetes;c__Bacteroidia;o__Bacteroidales;f__Prevotellaceae;g__Prevotella
denovo26813	13.3074	0.00986751	0.0295345	1	0	0	3.75	0	0	k__Bacteria;p__Bacteroidetes;c__Bacteroidia;o__Bacteroidales;f__Prevotellaceae;g__Prevotella
denovo7645	13.3074	0.00986751	0.0295345	1	0	0	10.75	0	0	k__Bacteria;p__Firmicutes;c__Clostridia;o__Clostridiales;f__Veillonellaceae;g__Dialister;s__
denovo2039	13.3074	0.00986751	0.0295345	1	0	0	2.5	0	0	k__Bacteria;p__Firmicutes;c__Clostridia;o__Clostridiales;f__Lachnospiraceae
denovo3349	13.3074	0.00986751	0.0295345	1	0	0	15	0	0	k__Bacteria;p__Bacteroidetes;c__Bacteroidia;o__Bacteroidales;f__Prevotellaceae;g__Prevotella
denovo2968	13.3074	0.00986751	0.0295345	1	0	0	7.5	0	0	k__Bacteria;p__Bacteroidetes;c__Bacteroidia;o__Bacteroidales;f__Prevotellaceae;g__Prevotella;s__copri
denovo24190	13.3074	0.00986751	0.0295345	1	0	0	2.25	0	0	k__Bacteria;p__Bacteroidetes;c__Bacteroidia;o__Bacteroidales;f__Prevotellaceae;g__Prevotella
denovo25207	13.3074	0.00986751	0.0295345	1	0	0	21.75	0	0	k__Bacteria;p__Bacteroidetes;c__Bacteroidia;o__Bacteroidales;f__Prevotellaceae;g__Prevotella;s__
293717	13.3074	0.00986751	0.0295345	1	0	0	12	0	0	k__Bacteria;p__Bacteroidetes;c__Bacteroidia;o__Bacteroidales;f__Prevotellaceae;g__Prevotella;s__copri
187517	13.3074	0.00986751	0.0295345	1	0	0	10	0	0	k__Bacteria;p__Firmicutes;c__Clostridia;o__Clostridiales;f__[Mogibacteriaceae];g__;s__
denovo26674	13.3074	0.00986751	0.0295345	1	0	0	6.25	0	0	k__Bacteria;p__Bacteroidetes;c__Bacteroidia;o__Bacteroidales;f__Prevotellaceae;g__Prevotella
denovo18137	13.3074	0.00986751	0.0295345	1	0	0	2	0	0	k__Bacteria;p__Firmicutes;c__Clostridia;o__Clostridiales
denovo10494	13.3074	0.00986751	0.0295345	1	0	0	3.75	0	0	k__Bacteria
denovo27543	13.3074	0.00986751	0.0295345	1	0	0	2	0	0	k__Bacteria;p__Bacteroidetes;c__Bacteroidia;o__Bacteroidales;f__Prevotellaceae;g__Prevotella
denovo19160	13.3074	0.00986751	0.0295345	1	0	0	1.5	0	0	k__Bacteria;p__Firmicutes;c__Clostridia;o__Clostridiales;f__Clostridiaceae
denovo24352	13.3074	0.00986751	0.0295345	1	0	0	10.75	0	0	k__Bacteria;p__Bacteroidetes;c__Bacteroidia;o__Bacteroidales;f__Prevotellaceae;g__Prevotella;s__copri
denovo24355	13.3074	0.00986751	0.0295345	1	0	0	1.5	0	0	k__Bacteria;p__Firmicutes;c__Clostridia;o__Clostridiales;f__Lachnospiraceae
denovo20101	13.3074	0.00986751	0.0295345	1	0	0	1.75	0	0	k__Bacteria;p__Bacteroidetes;c__Bacteroidia;o__Bacteroidales;f__Prevotellaceae;g__Prevotella;s__copri
342638	13.3074	0.00986751	0.0295345	1	0	0	4.75	0	0	k__Bacteria;p__Bacteroidetes;c__Bacteroidia;o__Bacteroidales;f__Prevotellaceae;g__Prevotella;s__copri
denovo25254	13.3074	0.00986751	0.0295345	1	0	0	2.25	0	0	k__Bacteria;p__Bacteroidetes;c__Bacteroidia;o__Bacteroidales;f__[Paraprevotellaceae];g__[Prevotella];s__
denovo12089	13.3074	0.00986751	0.0295345	1	0	0	1.5	0	0	k__Bacteria;p__Bacteroidetes
denovo220	13.3074	0.00986751	0.0295345	1	0	0	6.75	0	0	k__Bacteria;p__Bacteroidetes;c__Bacteroidia;o__Bacteroidales;f__Prevotellaceae;g__Prevotella;s__copri
denovo13784	13.3074	0.00986751	0.0295345	1	0	0	13	0	0	k__Bacteria;p__Firmicutes;c__Clostridia;o__Clostridiales;f__Veillonellaceae;g__Dialister;s__
3532907	13.3074	0.00986751	0.0295345	1	0	0	9.75	0	0	k__Bacteria;p__Firmicutes;c__Clostridia;o__Clostridiales;f__Ruminococcaceae;g__Faecalibacterium;s__prausnitzii
denovo9188	13.3074	0.00986751	0.0295345	1	0	0	1.75	0	0	k__Bacteria;p__Firmicutes;c__Clostridia;o__Clostridiales
denovo27407	13.3074	0.00986751	0.0295345	1	0	0	4.5	0	0	k__Bacteria;p__Proteobacteria;c__Gammaproteobacteria;o__Pasteurellales;f__Pasteurellaceae
denovo4885	13.3074	0.00986751	0.0295345	1	0	0	5.75	0	0	k__Bacteria
denovo18773	13.3074	0.00986751	0.0295345	1	0	0	2.5	0	0	k__Bacteria;p__Bacteroidetes;c__Bacteroidia;o__Bacteroidales;f__Prevotellaceae;g__Prevotella
denovo21418	13.3074	0.00986751	0.0295345	1	0	0	2.75	0	0	k__Bacteria;p__Bacteroidetes;c__Bacteroidia;o__Bacteroidales;f__Prevotellaceae
denovo21414	13.3074	0.00986751	0.0295345	1	0	0	3.25	0	0	k__Bacteria;p__Firmicutes;c__Clostridia;o__Clostridiales;f__Lachnospiraceae
denovo16390	13.3074	0.00986751	0.0295345	1	0	0	2	0	0	k__Bacteria;p__Firmicutes;c__Clostridia;o__Clostridiales;f__Lachnospiraceae
denovo14953	13.3074	0.00986751	0.0295345	1	0	0	14.5	0	0	k__Bacteria;p__Bacteroidetes;c__Bacteroidia;o__Bacteroidales;f__Prevotellaceae;g__Prevotella;s__copri
denovo13700	13.3074	0.00986751	0.0295345	1	0	0	6.5	0	0	k__Bacteria;p__Bacteroidetes;c__Bacteroidia;o__Bacteroidales;f__Prevotellaceae;g__Prevotella
denovo17238	13.3074	0.00986751	0.0295345	1	0	0	11.5	0	0	k__Bacteria;p__Firmicutes;c__Clostridia;o__Clostridiales;f__Lachnospiraceae
337735	13.3074	0.00986751	0.0295345	1	0	0	2.25	0	0	k__Bacteria;p__Firmicutes;c__Clostridia;o__Clostridiales;f__Lachnospiraceae
denovo9557	13.3074	0.00986751	0.0295345	1	0	0	3	0	0	k__Bacteria;p__Bacteroidetes;c__Bacteroidia;o__Bacteroidales;f__Prevotellaceae;g__Prevotella;s__copri
denovo5671	13.3074	0.00986751	0.0295345	1	0	0	4.5	0	0	k__Bacteria;p__Firmicutes;c__Clostridia;o__Clostridiales;f__Lachnospiraceae
denovo19510	13.3074	0.00986751	0.0295345	1	0	0	3.75	0	0	k__Bacteria;p__Bacteroidetes;c__Bacteroidia;o__Bacteroidales;f__Prevotellaceae;g__Prevotella
denovo8950	13.3074	0.00986751	0.0295345	1	0	0	5.25	0	0	k__Bacteria;p__Bacteroidetes;c__Bacteroidia;o__Bacteroidales;f__Prevotellaceae;g__Prevotella;s__copri
denovo3908	13.3074	0.00986751	0.0295345	1	0	0	3.5	0	0	k__Bacteria;p__Bacteroidetes;c__Bacteroidia;o__Bacteroidales;f__Prevotellaceae;g__Prevotella
denovo1416	13.3074	0.00986751	0.0295345	1	0	0	5.75	0	0	k__Bacteria;p__Bacteroidetes;c__Bacteroidia;o__Bacteroidales;f__Prevotellaceae;g__Prevotella
589848	13.3074	0.00986751	0.0295345	1	0	0	2.5	0	0	k__Bacteria;p__Firmicutes;c__Clostridia;o__Clostridiales;f__Lachnospiraceae
275960	13.3074	0.00986751	0.0295345	1	0	0	1.5	0	0	k__Bacteria;p__Firmicutes;c__Clostridia;o__Clostridiales;f__Lachnospiraceae
199430	13.3074	0.00986751	0.0295345	1	0	0	10	0	0	k__Bacteria;p__Firmicutes;c__Clostridia;o__Clostridiales;f__Ruminococcaceae;g__Faecalibacterium;s__prausnitzii
denovo15704	13.3074	0.00986751	0.0295345	1	0	0	19.5	0	0	k__Bacteria;p__Bacteroidetes;c__Bacteroidia;o__Bacteroidales;f__Prevotellaceae;g__Prevotella;s__copri
denovo23132	13.3074	0.00986751	0.0295345	1	0	0	2.5	0	0	k__Bacteria;p__Firmicutes;c__Clostridia;o__Clostridiales;f__Lachnospiraceae
denovo11121	13.3074	0.00986751	0.0295345	1	0	0	6	0	0	k__Bacteria;p__Bacteroidetes;c__Bacteroidia;o__Bacteroidales;f__Prevotellaceae;g__Prevotella
denovo5911	13.3074	0.00986751	0.0295345	1	0	0	2.5	0	0	k__Bacteria;p__Bacteroidetes;c__Bacteroidia;o__Bacteroidales;f__Prevotellaceae;g__Prevotella;s__copri
240271	13.3074	0.00986751	0.0295345	1	0	0	5.75	0	0	k__Bacteria;p__Firmicutes;c__Clostridia;o__Clostridiales;f__Ruminococcaceae;g__Oscillospira;s__
212698	13.3074	0.00986751	0.0295345	1	0	0	10.5	0	0	k__Bacteria;p__Firmicutes;c__Clostridia;o__Clostridiales;f__Ruminococcaceae;g__Faecalibacterium;s__prausnitzii
denovo21912	13.3074	0.00986751	0.0295345	1	0	0	25.75	0	0	k__Bacteria
denovo6912	13.3074	0.00986751	0.0295345	1	0	0	3.5	0	0	k__Bacteria;p__Bacteroidetes;c__Bacteroidia;o__Bacteroidales;f__Prevotellaceae;g__Prevotella
denovo6919	13.3074	0.00986751	0.0295345	1	0	0	2	0	0	k__Bacteria;p__Firmicutes;c__Erysipelotrichi;o__Erysipelotrichales;f__Erysipelotrichaceae;g__[Eubacterium];s__biforme
denovo17662	13.3074	0.00986751	0.0295345	1	0	0	1.5	0	0	k__Bacteria;p__Firmicutes;c__Clostridia;o__Clostridiales;f__Lachnospiraceae;g__Lachnospira;s__
denovo19411	13.3074	0.00986751	0.0295345	1	0	0	3.25	0	0	k__Bacteria;p__Bacteroidetes;c__Bacteroidia;o__Bacteroidales;f__Prevotellaceae;g__Prevotella;s__copri
denovo24516	13.3074	0.00986751	0.0295345	1	0	0	1.75	0	0	k__Bacteria;p__Bacteroidetes;c__Bacteroidia;o__Bacteroidales;f__Prevotellaceae;g__Prevotella
denovo21031	13.3074	0.00986751	0.0295345	1	0	0	11	0	0	k__Bacteria;p__Bacteroidetes;c__Bacteroidia;o__Bacteroidales;f__Prevotellaceae;g__Prevotella
849704	13.3074	0.00986751	0.0295345	1	0	0	9.25	0	0	k__Bacteria;p__Bacteroidetes;c__Bacteroidia;o__Bacteroidales;f__Prevotellaceae;g__Prevotella;s__
denovo23303	13.3074	0.00986751	0.0295345	1	0	0	1.75	0	0	k__Bacteria;p__Bacteroidetes;c__Bacteroidia;o__Bacteroidales;f__Prevotellaceae
denovo23920	13.3074	0.00986751	0.0295345	1	0	0	2.25	0	0	k__Bacteria;p__Bacteroidetes;c__Bacteroidia;o__Bacteroidales;f__Prevotellaceae;g__Prevotella;s__copri
denovo5705	13.3074	0.00986751	0.0295345	1	0	0	25	0	0	k__Bacteria;p__Bacteroidetes;c__Bacteroidia;o__Bacteroidales;f__Prevotellaceae;g__Prevotella
denovo23899	13.3074	0.00986751	0.0295345	1	0	0	2.75	0	0	k__Bacteria;p__Bacteroidetes;c__Bacteroidia;o__Bacteroidales;f__Prevotellaceae;g__Prevotella
denovo4381	13.3074	0.00986751	0.0295345	1	0	0	6	0	0	k__Bacteria;p__Bacteroidetes;c__Bacteroidia;o__Bacteroidales;f__Prevotellaceae;g__Prevotella
denovo18884	13.3074	0.00986751	0.0295345	1	0	0	2.25	0	0	k__Bacteria;p__Bacteroidetes;c__Bacteroidia;o__Bacteroidales
denovo24412	13.3074	0.00986751	0.0295345	1	0	0	10.25	0	0	k__Bacteria;p__Bacteroidetes;c__Bacteroidia;o__Bacteroidales;f__Prevotellaceae;g__Prevotella;s__
294196	13.3074	0.00986751	0.0295345	1	0	0	6.25	0	0	k__Bacteria;p__Bacteroidetes;c__Bacteroidia;o__Bacteroidales;f__Prevotellaceae;g__Prevotella;s__copri
denovo9634	13.3074	0.00986751	0.0295345	1	0	0	2.75	0	0	k__Bacteria;p__Bacteroidetes;c__Bacteroidia;o__Bacteroidales;f__Prevotellaceae;g__Prevotella
denovo10644	13.3074	0.00986751	0.0295345	1	0	0	3.75	0	0	k__Bacteria;p__Bacteroidetes;c__Bacteroidia;o__Bacteroidales
denovo23234	13.3074	0.00986751	0.0295345	1	0	0	3.5	0	0	k__Bacteria;p__Bacteroidetes;c__Bacteroidia;o__Bacteroidales;f__Prevotellaceae;g__Prevotella
denovo456	13.3074	0.00986751	0.0295345	1	0	0	1.75	0	0	k__Bacteria
denovo6197	13.3074	0.00986751	0.0295345	1	0	0	28.5	0	0	k__Bacteria
denovo3669	13.3074	0.00986751	0.0295345	1	0	0	5.5	0	0	k__Bacteria;p__Bacteroidetes;c__Bacteroidia;o__Bacteroidales;f__Prevotellaceae;g__Prevotella
denovo18283	13.3074	0.00986751	0.0295345	1	0	0	6.25	0	0	k__Bacteria;p__Bacteroidetes;c__Bacteroidia;o__Bacteroidales;f__Prevotellaceae;g__Prevotella;s__copri
denovo25537	13.3074	0.00986751	0.0295345	1	0	0	3.5	0	0	k__Bacteria;p__Bacteroidetes;c__Bacteroidia;o__Bacteroidales;f__Prevotellaceae;g__Prevotella
denovo20800	13.3074	0.00986751	0.0295345	1	0	0	2.5	0	0	k__Bacteria;p__Bacteroidetes;c__Bacteroidia;o__Bacteroidales;f__Prevotellaceae;g__Prevotella;s__copri
denovo7958	13.3074	0.00986751	0.0295345	1	0	0	3	0	0	k__Bacteria;p__Bacteroidetes;c__Bacteroidia;o__Bacteroidales
denovo27485	13.3074	0.00986751	0.0295345	1	0	0	37.75	0	0	k__Bacteria;p__Bacteroidetes;c__Bacteroidia;o__Bacteroidales;f__Prevotellaceae;g__Prevotella
denovo23377	13.3074	0.00986751	0.0295345	1	0	0	3	0	0	k__Bacteria;p__Bacteroidetes;c__Bacteroidia;o__Bacteroidales;f__Prevotellaceae;g__Prevotella;s__copri
denovo19185	13.3074	0.00986751	0.0295345	1	0	0	4	0	0	k__Bacteria;p__Bacteroidetes;c__Bacteroidia;o__Bacteroidales;f__Prevotellaceae;g__Prevotella
denovo20529	13.3074	0.00986751	0.0295345	1	0	0	1.5	0	0	k__Bacteria
denovo4869	13.3074	0.00986751	0.0295345	1	0	0	2.5	0	0	k__Bacteria;p__Bacteroidetes;c__Bacteroidia;o__Bacteroidales;f__Prevotellaceae;g__Prevotella
329693	13.3074	0.00986751	0.0295345	1	0	0	3	0	0	k__Bacteria;p__Bacteroidetes;c__Bacteroidia;o__Bacteroidales;f__Prevotellaceae;g__Prevotella;s__copri
4435186	13.3074	0.00986751	0.0295345	1	0	0	11.75	0	0	k__Bacteria;p__Bacteroidetes;c__Bacteroidia;o__Bacteroidales
denovo22410	13.3074	0.00986751	0.0295345	1	0	0	3.5	0	0	k__Bacteria;p__Bacteroidetes;c__Bacteroidia;o__Bacteroidales;f__Prevotellaceae;g__Prevotella
817140	13.3074	0.00986751	0.0295345	1	0	0	332.75	0	0	k__Bacteria;p__Firmicutes;c__Clostridia;o__Clostridiales;f__Veillonellaceae;g__Megasphaera;s__
denovo16279	13.3074	0.00986751	0.0295345	1	0	0	5.75	0	0	k__Bacteria;p__Firmicutes;c__Erysipelotrichi;o__Erysipelotrichales;f__Erysipelotrichaceae;g__[Eubacterium];s__biforme
199702	13.3074	0.00986751	0.0295345	1	0	0	32.25	0	0	k__Bacteria;p__Firmicutes;c__Clostridia;o__Clostridiales;f__Ruminococcaceae;g__Faecalibacterium;s__prausnitzii
denovo13813	13.3074	0.00986751	0.0295345	1	0	0	35.75	0	0	k__Bacteria;p__Bacteroidetes;c__Bacteroidia;o__Bacteroidales;f__Prevotellaceae;g__Prevotella
denovo1814	13.3074	0.00986751	0.0295345	1	0	0	3.75	0	0	k__Bacteria;p__Firmicutes;c__Clostridia;o__Clostridiales;f__Ruminococcaceae
denovo16092	13.3074	0.00986751	0.0295345	1	0	0	6.75	0	0	k__Bacteria;p__Firmicutes;c__Clostridia;o__Clostridiales;f__Lachnospiraceae
denovo7158	13.3074	0.00986751	0.0295345	1	0	0	3.25	0	0	k__Bacteria;p__Bacteroidetes;c__Bacteroidia;o__Bacteroidales;f__Prevotellaceae;g__Prevotella
denovo4	13.3074	0.00986751	0.0295345	1	0	0	2.75	0	0	k__Bacteria;p__Bacteroidetes;c__Bacteroidia;o__Bacteroidales;f__Prevotellaceae;g__Prevotella
denovo26604	13.3074	0.00986751	0.0295345	1	0	0	7.75	0	0	k__Bacteria;p__Firmicutes
denovo258	13.3074	0.00986751	0.0295345	1	0	0	1.5	0	0	k__Bacteria;p__Bacteroidetes;c__Bacteroidia;o__Bacteroidales;f__Prevotellaceae;g__Prevotella
denovo19478	13.3074	0.00986751	0.0295345	1	0	0	5	0	0	k__Bacteria;p__Firmicutes;c__Clostridia;o__Clostridiales;f__Veillonellaceae;g__Megamonas;s__
denovo27843	13.3074	0.00986751	0.0295345	1	0	0	2.25	0	0	k__Bacteria;p__Firmicutes
denovo22014	13.3074	0.00986751	0.0295345	1	0	0	3.75	0	0	k__Bacteria
denovo19925	13.3074	0.00986751	0.0295345	1	0	0	2	0	0	k__Bacteria;p__Bacteroidetes;c__Bacteroidia;o__Bacteroidales
191558	13.3074	0.00986751	0.0295345	1	0	0	1.75	0	0	k__Bacteria;p__Firmicutes;c__Clostridia;o__Clostridiales;f__Ruminococcaceae;g__Oscillospira
3235048	13.3074	0.00986751	0.0295345	1	0	0	92.75	0	0	k__Bacteria
178439	13.3074	0.00986751	0.0295345	1	0	0	1.75	0	0	k__Bacteria;p__Firmicutes;c__Clostridia;o__Clostridiales;f__Lachnospiraceae
denovo7869	13.3074	0.00986751	0.0295345	1	0	0	4.5	0	0	k__Bacteria;p__Bacteroidetes;c__Bacteroidia;o__Bacteroidales;f__Prevotellaceae;g__Prevotella
denovo15501	13.3074	0.00986751	0.0295345	1	0	0	4.25	0	0	k__Bacteria;p__Bacteroidetes;c__Bacteroidia;o__Bacteroidales;f__Prevotellaceae;g__Prevotella
411254	13.3074	0.00986751	0.0295345	1	0	0	5.75	0	0	k__Bacteria;p__Firmicutes;c__Clostridia;o__Clostridiales;f__Lachnospiraceae
denovo17150	13.3074	0.00986751	0.0295345	1	0	0	2.5	0	0	k__Bacteria;p__Firmicutes;c__Clostridia;o__Clostridiales;f__Veillonellaceae;g__Dialister;s__
denovo6551	13.3074	0.00986751	0.0295345	1	0	0	5.75	0	0	k__Bacteria;p__Bacteroidetes;c__Bacteroidia;o__Bacteroidales;f__Prevotellaceae;g__Prevotella;s__copri
denovo15746	13.3074	0.00986751	0.0295345	1	0	0	4.5	0	0	k__Bacteria;p__Firmicutes;c__Clostridia;o__Clostridiales
denovo4368	13.3074	0.00986751	0.0295345	1	0	0	3.25	0	0	k__Bacteria;p__Bacteroidetes;c__Bacteroidia;o__Bacteroidales;f__[Paraprevotellaceae];g__[Prevotella];s__
denovo16016	13.3074	0.00986751	0.0295345	1	0	0	10	0	0	k__Bacteria;p__Bacteroidetes;c__Bacteroidia;o__Bacteroidales;f__Prevotellaceae;g__Prevotella
denovo8780	13.3074	0.00986751	0.0295345	1	0	0	14	0	0	k__Bacteria;p__Bacteroidetes;c__Bacteroidia;o__Bacteroidales;f__Prevotellaceae;g__Prevotella;s__copri
denovo27612	13.3074	0.00986751	0.0295345	1	0	0	19.75	0	0	k__Bacteria;p__Bacteroidetes;c__Bacteroidia;o__Bacteroidales;f__Prevotellaceae;g__Prevotella;s__
denovo4757	13.3074	0.00986751	0.0295345	1	0	0	12	0	0	k__Bacteria;p__Firmicutes;c__Bacilli;o__Lactobacillales;f__Lactobacillaceae;g__Lactobacillus;s__ruminis
227758	13.3074	0.00986751	0.0295345	1	0	0	3.75	0	0	k__Bacteria;p__Actinobacteria;c__Coriobacteriia;o__Coriobacteriales;f__Coriobacteriaceae;g__Collinsella;s__aerofaciens
denovo18280	13.3074	0.00986751	0.0295345	1	0	0	3.75	0	0	k__Bacteria;p__Bacteroidetes;c__Bacteroidia;o__Bacteroidales;f__Prevotellaceae;g__Prevotella
denovo22979	13.3074	0.00986751	0.0295345	1	0	0	2	0	0	k__Bacteria;p__Firmicutes;c__Clostridia;o__Clostridiales;f__Lachnospiraceae
denovo24934	13.3074	0.00986751	0.0295345	1	0	0	5	0	0	k__Bacteria;p__Firmicutes;c__Clostridia;o__Clostridiales;f__Veillonellaceae
denovo3915	13.3074	0.00986751	0.0295345	1	0	0	20.75	0	0	k__Bacteria;p__Bacteroidetes;c__Bacteroidia;o__Bacteroidales;f__Prevotellaceae;g__Prevotella
denovo393	13.3074	0.00986751	0.0295345	1	0	0	2	0	0	k__Bacteria;p__Bacteroidetes;c__Bacteroidia;o__Bacteroidales
denovo9750	13.3074	0.00986751	0.0295345	1	0	0	2	0	0	k__Bacteria;p__Bacteroidetes;c__Bacteroidia;o__Bacteroidales;f__Prevotellaceae;g__Prevotella;s__copri
denovo1644	13.3074	0.00986751	0.0295345	1	0	0	4.75	0	0	k__Bacteria;p__Bacteroidetes;c__Bacteroidia;o__Bacteroidales;f__Prevotellaceae;g__Prevotella;s__copri
denovo24051	13.3074	0.00986751	0.0295345	1	0	0	2.5	0	0	k__Bacteria;p__Bacteroidetes;c__Bacteroidia;o__Bacteroidales;f__Prevotellaceae;g__Prevotella
515798	13.3074	0.00986751	0.0295345	1	0	0	6.5	0	0	k__Bacteria;p__Bacteroidetes;c__Bacteroidia;o__Bacteroidales;f__Prevotellaceae;g__Prevotella
305288	13.3074	0.00986751	0.0295345	1	0	0	8.75	0	0	k__Bacteria;p__Firmicutes;c__Clostridia;o__Clostridiales;f__Clostridiaceae
denovo24744	13.3074	0.00986751	0.0295345	1	0	0	4	0	0	k__Bacteria;p__Bacteroidetes;c__Bacteroidia;o__Bacteroidales;f__Prevotellaceae;g__Prevotella;s__copri
300650	13.3074	0.00986751	0.0295345	1	0	0	9.25	0	0	k__Bacteria;p__Bacteroidetes;c__Bacteroidia;o__Bacteroidales;f__Prevotellaceae;g__Prevotella;s__copri
denovo13219	13.3074	0.00986751	0.0295345	1	0	0	7.75	0	0	k__Bacteria;p__Bacteroidetes;c__Bacteroidia;o__Bacteroidales;f__Prevotellaceae;g__Prevotella;s__copri
denovo1565	13.3074	0.00986751	0.0295345	1	0	0	6	0	0	k__Bacteria;p__Bacteroidetes;c__Bacteroidia;o__Bacteroidales
denovo25006	13.3074	0.00986751	0.0295345	1	0	0	1.75	0	0	k__Bacteria;p__Firmicutes;c__Clostridia;o__Clostridiales;f__Lachnospiraceae
denovo987	13.3074	0.00986751	0.0295345	1	0	0	15	0	0	k__Bacteria;p__Bacteroidetes;c__Bacteroidia;o__Bacteroidales;f__Prevotellaceae;g__Prevotella;s__copri
denovo9309	13.3074	0.00986751	0.0295345	1	0	0	1.5	0	0	k__Bacteria;p__Firmicutes;c__Erysipelotrichi;o__Erysipelotrichales;f__Erysipelotrichaceae;g__[Eubacterium];s__biforme
denovo9306	13.3074	0.00986751	0.0295345	1	0	0	39	0	0	k__Bacteria;p__Firmicutes;c__Clostridia;o__Clostridiales;f__Veillonellaceae;g__Dialister;s__
denovo23933	13.3074	0.00986751	0.0295345	1	0	0	2.5	0	0	k__Bacteria
denovo28375	13.3074	0.00986751	0.0295345	1	0	0	48	0	0	k__Bacteria;p__Bacteroidetes;c__Bacteroidia;o__Bacteroidales;f__Prevotellaceae;g__Prevotella;s__copri
denovo23473	13.3074	0.00986751	0.0295345	1	0	0	12	0	0	k__Bacteria;p__Bacteroidetes
denovo24124	13.3074	0.00986751	0.0295345	1	0	0	2.75	0	0	k__Bacteria;p__Bacteroidetes;c__Bacteroidia;o__Bacteroidales
denovo9880	13.3074	0.00986751	0.0295345	1	0	0	8	0	0	k__Bacteria;p__Bacteroidetes;c__Bacteroidia;o__Bacteroidales;f__Prevotellaceae;g__Prevotella
denovo23392	13.3074	0.00986751	0.0295345	1	0	0	3.25	0	0	k__Bacteria;p__Bacteroidetes;c__Bacteroidia;o__Bacteroidales;f__Prevotellaceae;g__Prevotella
denovo10155	13.3074	0.00986751	0.0295345	1	0	0	38.25	0	0	k__Bacteria;p__Bacteroidetes;c__Bacteroidia;o__Bacteroidales;f__Prevotellaceae;g__Prevotella
denovo4764	13.3074	0.00986751	0.0295345	1	0	0	5.5	0	0	k__Bacteria;p__Bacteroidetes;c__Bacteroidia;o__Bacteroidales;f__Prevotellaceae;g__Prevotella
denovo14025	13.3074	0.00986751	0.0295345	1	0	0	33.5	0	0	k__Bacteria;p__Firmicutes;c__Clostridia;o__Clostridiales;f__Veillonellaceae;g__Dialister;s__
denovo11701	13.3074	0.00986751	0.0295345	1	0	0	10	0	0	k__Bacteria;p__Bacteroidetes;c__Bacteroidia;o__Bacteroidales;f__Prevotellaceae;g__Prevotella;s__copri
denovo25169	13.3074	0.00986751	0.0295345	1	0	0	7	0	0	k__Bacteria;p__Firmicutes;c__Clostridia;o__Clostridiales
denovo5248	13.3074	0.00986751	0.0295345	1	0	0	3.75	0	0	k__Bacteria;p__Bacteroidetes;c__Bacteroidia;o__Bacteroidales;f__Prevotellaceae;g__Prevotella
denovo5439	13.3074	0.00986751	0.0295345	1	0	0	2.25	0	0	k__Bacteria;p__Bacteroidetes;c__Bacteroidia;o__Bacteroidales;f__Prevotellaceae;g__Prevotella
denovo27835	13.3074	0.00986751	0.0295345	1	0	0	2	0	0	k__Bacteria;p__Firmicutes;c__Clostridia;o__Clostridiales;f__Lachnospiraceae
denovo14818	13.3074	0.00986751	0.0295345	1	0	0	8.5	0	0	k__Bacteria;p__Bacteroidetes;c__Bacteroidia;o__Bacteroidales
denovo22314	13.3074	0.00986751	0.0295345	1	0	0	1.75	0	0	k__Bacteria;p__Bacteroidetes;c__Bacteroidia;o__Bacteroidales;f__Prevotellaceae;g__Prevotella
denovo25857	13.3074	0.00986751	0.0295345	1	0	0	13.75	0	0	k__Bacteria;p__Bacteroidetes;c__Bacteroidia;o__Bacteroidales;f__Prevotellaceae;g__Prevotella
denovo23042	13.3074	0.00986751	0.0295345	1	0	0	6.5	0	0	k__Bacteria;p__Bacteroidetes;c__Bacteroidia;o__Bacteroidales;f__Prevotellaceae
denovo6954	13.3074	0.00986751	0.0295345	1	0	0	9	0	0	k__Bacteria;p__Bacteroidetes;c__Bacteroidia;o__Bacteroidales;f__Prevotellaceae;g__Prevotella
191395	13.3074	0.00986751	0.0295345	1	0	0	2.75	0	0	k__Bacteria;p__Firmicutes;c__Clostridia;o__Clostridiales;f__Lachnospiraceae
denovo26052	13.3074	0.00986751	0.0295345	1	0	0	16	0	0	k__Bacteria;p__Firmicutes;c__Clostridia;o__Clostridiales;f__Veillonellaceae;g__Dialister;s__
denovo22581	13.3074	0.00986751	0.0295345	1	0	0	5.75	0	0	k__Bacteria;p__Bacteroidetes;c__Bacteroidia;o__Bacteroidales;f__Prevotellaceae;g__Prevotella
195574	13.3074	0.00986751	0.0295345	1	0	0	10.25	0	0	k__Bacteria;p__Bacteroidetes;c__Bacteroidia;o__Bacteroidales;f__Prevotellaceae;g__Prevotella;s__copri
denovo24793	13.3074	0.00986751	0.0295345	1	0	0	10.5	0	0	k__Bacteria;p__Bacteroidetes;c__Bacteroidia;o__Bacteroidales;f__Prevotellaceae;g__Prevotella
denovo2526	13.3074	0.00986751	0.0295345	1	0	0	3	0	0	k__Bacteria;p__Firmicutes;c__Clostridia;o__Clostridiales;f__Lachnospiraceae
denovo6186	13.3074	0.00986751	0.0295345	1	0	0	5.5	0	0	k__Bacteria;p__Bacteroidetes;c__Bacteroidia;o__Bacteroidales;f__Prevotellaceae;g__Prevotella;s__copri
denovo13793	13.3074	0.00986751	0.0295345	1	0	0	7	0	0	k__Bacteria;p__Firmicutes;c__Clostridia;o__Clostridiales;f__Lachnospiraceae
denovo27286	13.3074	0.00986751	0.0295345	1	0	0	2.5	0	0	k__Bacteria;p__Bacteroidetes;c__Bacteroidia;o__Bacteroidales;f__Prevotellaceae;g__Prevotella
denovo1712	13.3074	0.00986751	0.0295345	1	0	0	5.5	0	0	k__Bacteria;p__Bacteroidetes;c__Bacteroidia;o__Bacteroidales
denovo10436	13.3074	0.00986751	0.0295345	1	0	0	2.5	0	0	k__Bacteria;p__Bacteroidetes;c__Bacteroidia;o__Bacteroidales;f__Prevotellaceae
denovo28387	13.3074	0.00986751	0.0295345	1	0	0	6.5	0	0	k__Bacteria;p__Bacteroidetes;c__Bacteroidia;o__Bacteroidales;f__Prevotellaceae;g__Prevotella
denovo27449	13.3074	0.00986751	0.0295345	1	0	0	2.75	0	0	k__Bacteria;p__Firmicutes
denovo12364	13.3074	0.00986751	0.0295345	1	0	0	7.75	0	0	k__Bacteria;p__Firmicutes
denovo23738	13.3074	0.00986751	0.0295345	1	0	0	14.25	0	0	k__Bacteria;p__Bacteroidetes;c__Bacteroidia;o__Bacteroidales;f__Prevotellaceae;g__Prevotella
denovo13558	13.3074	0.00986751	0.0295345	1	0	0	4.25	0	0	k__Bacteria;p__Bacteroidetes;c__Bacteroidia;o__Bacteroidales;f__Prevotellaceae;g__Prevotella;s__copri
351869	13.3074	0.00986751	0.0295345	1	0	0	4.25	0	0	k__Bacteria;p__Firmicutes;c__Clostridia;o__Clostridiales;f__Lachnospiraceae
denovo5467	13.3074	0.00986751	0.0295345	1	0	0	3.25	0	0	k__Bacteria;p__Bacteroidetes;c__Bacteroidia;o__Bacteroidales
denovo6065	13.3074	0.00986751	0.0295345	1	0	0	1.5	0	0	k__Bacteria;p__Firmicutes;c__Clostridia;o__Clostridiales;f__Lachnospiraceae
denovo955	13.3074	0.00986751	0.0295345	1	0	0	2	0	0	k__Bacteria;p__Bacteroidetes;c__Bacteroidia;o__Bacteroidales
321693	13.3074	0.00986751	0.0295345	1	0	0	5.5	0	0	k__Bacteria;p__Firmicutes;c__Clostridia;o__Clostridiales;f__Lachnospiraceae
365717	13.3074	0.00986751	0.0295345	1	0	0	4	0	0	k__Bacteria;p__Firmicutes;c__Clostridia;o__Clostridiales;f__Ruminococcaceae;g__Faecalibacterium;s__prausnitzii
denovo9950	13.3074	0.00986751	0.0295345	1	0	0	3.25	0	0	k__Bacteria;p__Firmicutes
denovo12873	13.3074	0.00986751	0.0295345	1	0	0	6.75	0	0	k__Bacteria;p__Bacteroidetes;c__Bacteroidia;o__Bacteroidales;f__Prevotellaceae;g__Prevotella
199047	13.3074	0.00986751	0.0295345	1	0	0	1.5	0	0	k__Bacteria;p__Firmicutes;c__Clostridia;o__Clostridiales;f__Ruminococcaceae;g__Faecalibacterium;s__prausnitzii
519836	13.3074	0.00986751	0.0295345	1	0	0	28.5	0	0	k__Bacteria;p__Bacteroidetes;c__Bacteroidia;o__Bacteroidales;f__Prevotellaceae;g__Prevotella;s__
denovo16401	13.3074	0.00986751	0.0295345	1	0	0	10	0	0	k__Bacteria;p__Bacteroidetes;c__Bacteroidia;o__Bacteroidales;f__Prevotellaceae;g__Prevotella
denovo25841	13.3074	0.00986751	0.0295345	1	0	0	1.5	0	0	k__Bacteria;p__Bacteroidetes;c__Bacteroidia;o__Bacteroidales;f__Prevotellaceae;g__Prevotella;s__copri
denovo1801	13.3074	0.00986751	0.0295345	1	0	0	3.25	0	0	k__Bacteria;p__Firmicutes;c__Clostridia;o__Clostridiales
652696	13.3074	0.00986751	0.0295345	1	0	0	6	0	0	k__Bacteria;p__Actinobacteria;c__Actinobacteria;o__Bifidobacteriales;f__Bifidobacteriaceae;g__Bifidobacterium;s__adolescentis
denovo18306	13.3074	0.00986751	0.0295345	1	0	0	2.5	0	0	k__Bacteria;p__Bacteroidetes;c__Bacteroidia;o__Bacteroidales;f__Prevotellaceae;g__Prevotella
denovo27203	13.3074	0.00986751	0.0295345	1	0	0	2.5	0	0	k__Bacteria;p__Bacteroidetes;c__Bacteroidia;o__Bacteroidales
denovo14207	13.3074	0.00986751	0.0295345	1	0	0	1.5	0	0	k__Bacteria;p__Bacteroidetes;c__Bacteroidia;o__Bacteroidales;f__[Paraprevotellaceae];g__[Prevotella];s__
denovo24721	13.3074	0.00986751	0.0295345	1	0	0	4.25	0	0	k__Bacteria;p__Bacteroidetes;c__Bacteroidia;o__Bacteroidales;f__Prevotellaceae;g__Prevotella
denovo14160	13.3074	0.00986751	0.0295345	1	0	0	5.75	0	0	k__Bacteria;p__Bacteroidetes;c__Bacteroidia;o__Bacteroidales;f__Prevotellaceae;g__Prevotella
denovo12766	13.3074	0.00986751	0.0295345	1	0	0	12.25	0	0	k__Bacteria;p__Bacteroidetes;c__Bacteroidia;o__Bacteroidales
3035308	13.3074	0.00986751	0.0295345	1	0	0	2.25	0	0	k__Bacteria;p__Bacteroidetes;c__Bacteroidia;o__Bacteroidales;f__Prevotellaceae;g__Prevotella;s__copri
denovo2124	13.3074	0.00986751	0.0295345	1	0	0	12	0	0	k__Bacteria;p__Bacteroidetes;c__Bacteroidia;o__Bacteroidales;f__[Paraprevotellaceae];g__[Prevotella];s__
denovo4216	13.3074	0.00986751	0.0295345	1	0	0	6.75	0	0	k__Bacteria
denovo14399	13.3074	0.00986751	0.0295345	1	0	0	4.75	0	0	k__Bacteria;p__Bacteroidetes;c__Bacteroidia;o__Bacteroidales;f__Prevotellaceae;g__Prevotella
denovo15934	13.3074	0.00986751	0.0295345	1	0	0	4.5	0	0	k__Bacteria;p__Firmicutes;c__Clostridia;o__Clostridiales;f__Ruminococcaceae;g__Faecalibacterium;s__prausnitzii
denovo22432	13.3074	0.00986751	0.0295345	1	0	0	9	0	0	k__Bacteria;p__Bacteroidetes;c__Bacteroidia;o__Bacteroidales
4356065	13.3074	0.00986751	0.0295345	1	0	0	3.75	0	0	k__Bacteria;p__Firmicutes;c__Clostridia;o__Clostridiales;f__Lachnospiraceae
denovo16527	13.3074	0.00986751	0.0295345	1	0	0	156.5	0	0	k__Bacteria;p__Bacteroidetes;c__Bacteroidia;o__Bacteroidales;f__Prevotellaceae
4307094	13.3074	0.00986751	0.0295345	1	0	0	389	0	0	k__Bacteria;p__Bacteroidetes;c__Bacteroidia;o__Bacteroidales
denovo20391	13.3074	0.00986751	0.0295345	1	0	0	3.25	0	0	k__Bacteria;p__Bacteroidetes;c__Bacteroidia;o__Bacteroidales;f__Prevotellaceae;g__Prevotella;s__copri
denovo24779	13.3074	0.00986751	0.0295345	1	0	0	2	0	0	k__Bacteria;p__Bacteroidetes;c__Bacteroidia;o__Bacteroidales;f__Prevotellaceae;g__Prevotella
340111	13.3074	0.00986751	0.0295345	1	0	0	2	0	0	k__Bacteria;p__Firmicutes;c__Clostridia;o__Clostridiales;f__Lachnospiraceae
264967	13.3074	0.00986751	0.0295345	1	0	0	459	0	0	k__Bacteria;p__Firmicutes;c__Clostridia;o__Clostridiales;f__Veillonellaceae
denovo10444	13.3074	0.00986751	0.0295345	1	0	0	2.25	0	0	k__Bacteria;p__Bacteroidetes;c__Bacteroidia;o__Bacteroidales;f__Prevotellaceae;g__Prevotella;s__copri
denovo27802	13.3074	0.00986751	0.0295345	1	0	0	2	0	0	k__Bacteria;p__Bacteroidetes;c__Bacteroidia;o__Bacteroidales;f__Prevotellaceae;g__Prevotella;s__copri
denovo2049	13.3074	0.00986751	0.0295345	1	0	0	2.75	0	0	k__Bacteria;p__Firmicutes;c__Bacilli;o__Lactobacillales;f__Streptococcaceae;g__Streptococcus
569210	13.3074	0.00986751	0.0295345	1	0	0	4.25	0	0	k__Bacteria;p__Firmicutes;c__Clostridia;o__Clostridiales;f__Lachnospiraceae
denovo19064	13.3074	0.00986751	0.0295345	1	0	0	3.25	0	0	k__Bacteria;p__Bacteroidetes;c__Bacteroidia;o__Bacteroidales;f__[Paraprevotellaceae];g__[Prevotella];s__
355424	13.3074	0.00986751	0.0295345	1	0	0	1.75	0	0	k__Bacteria;p__Firmicutes;c__Clostridia;o__Clostridiales;f__Lachnospiraceae
denovo19604	13.3074	0.00986751	0.0295345	1	0	0	3.5	0	0	k__Bacteria;p__Firmicutes;c__Clostridia;o__Clostridiales;f__Veillonellaceae;g__Dialister;s__
denovo10238	13.3074	0.00986751	0.0295345	1	0	0	1.5	0	0	k__Bacteria;p__Bacteroidetes;c__Bacteroidia;o__Bacteroidales;f__Prevotellaceae;g__Prevotella;s__copri
denovo153	13.3074	0.00986751	0.0295345	1	0	0	7.5	0	0	k__Bacteria;p__Bacteroidetes;c__Bacteroidia;o__Bacteroidales
denovo26822	13.3074	0.00986751	0.0295345	1	0	0	21.25	0	0	k__Bacteria
denovo25810	13.3074	0.00986751	0.0295345	1	0	0	2	0	0	k__Bacteria;p__Bacteroidetes;c__Bacteroidia;o__Bacteroidales;f__Prevotellaceae;g__Prevotella
denovo6245	13.3074	0.00986751	0.0295345	1	0	0	18.75	0	0	k__Bacteria;p__Actinobacteria;c__Actinobacteria
3430935	13.3074	0.00986751	0.0295345	1	0	0	26.5	0	0	k__Bacteria;p__Firmicutes;c__Clostridia;o__Clostridiales;f__Ruminococcaceae;g__Faecalibacterium;s__prausnitzii
denovo12656	13.3074	0.00986751	0.0295345	1	0	0	13.75	0	0	k__Bacteria;p__Bacteroidetes;c__Bacteroidia;o__Bacteroidales;f__Prevotellaceae;g__Prevotella
denovo10754	13.3074	0.00986751	0.0295345	1	0	0	2.25	0	0	k__Bacteria;p__Bacteroidetes;c__Bacteroidia;o__Bacteroidales;f__Prevotellaceae;g__Prevotella
denovo20762	13.3074	0.00986751	0.0295345	1	0	0	2.25	0	0	k__Bacteria;p__Bacteroidetes;c__Bacteroidia;o__Bacteroidales;f__Prevotellaceae;g__Prevotella
denovo3471	13.3074	0.00986751	0.0295345	1	0	0	1.75	0	0	k__Bacteria;p__Bacteroidetes;c__Bacteroidia;o__Bacteroidales;f__Prevotellaceae;g__Prevotella;s__copri
denovo13649	13.3074	0.00986751	0.0295345	1	0	0	2.25	0	0	k__Bacteria
denovo3911	13.3074	0.00986751	0.0295345	1	0	0	2.25	0	0	k__Bacteria;p__Bacteroidetes;c__Bacteroidia;o__Bacteroidales;f__Prevotellaceae;g__Prevotella
denovo14063	13.3074	0.00986751	0.0295345	1	0	0	2	0	0	k__Bacteria;p__Actinobacteria;c__Coriobacteriia;o__Coriobacteriales;f__Coriobacteriaceae;g__Slackia;s__
denovo18302	13.3074	0.00986751	0.0295345	1	0	0	14.5	0	0	k__Bacteria;p__Bacteroidetes;c__Bacteroidia;o__Bacteroidales;f__Prevotellaceae;g__Prevotella
denovo12031	13.3074	0.00986751	0.0295345	1	0	0	12	0	0	k__Bacteria;p__Firmicutes;c__Clostridia;o__Clostridiales;f__Veillonellaceae
denovo17603	13.3074	0.00986751	0.0295345	1	0	0	4.5	0	0	k__Bacteria
denovo21112	13.3074	0.00986751	0.0295345	1	0	0	4	0	0	k__Bacteria;p__Bacteroidetes;c__Bacteroidia;o__Bacteroidales;f__Prevotellaceae;g__Prevotella
471180	13.3074	0.00986751	0.0295345	1	0	0	5.5	0	0	k__Bacteria;p__Actinobacteria;c__Actinobacteria;o__Bifidobacteriales;f__Bifidobacteriaceae;g__Bifidobacterium;s__
denovo27513	13.3074	0.00986751	0.0295345	1	0	0	16.25	0	0	k__Bacteria;p__Bacteroidetes;c__Bacteroidia;o__Bacteroidales;f__Prevotellaceae;g__Prevotella
denovo2177	13.3074	0.00986751	0.0295345	1	0	0	3	0	0	k__Bacteria
denovo5000	13.1457	0.0105854	0.0315774	1	13	119.75	0	7.5	1.5	k__Bacteria;p__Bacteroidetes;c__Bacteroidia;o__Bacteroidales
denovo3194	13.1455	0.0105864	0.0315774	1	0.25	0	30	0.5	0	k__Bacteria;p__Firmicutes;c__Bacilli;o__Lactobacillales;f__Lactobacillaceae;g__Lactobacillus;s__ruminis
denovo9561	13.1414	0.0106053	0.0315795	1	0.5	0.75	0	3.5	0	k__Bacteria;p__Proteobacteria;c__Gammaproteobacteria
denovo2458	13.0822	0.0108812	0.0323456	1	18.75	0	0	26.75	53.25	k__Bacteria
denovo9040	13.067	0.0109528	0.0325028	1	176.25	666.5	0	91	65	k__Bacteria;p__Bacteroidetes
denovo7978	13.023	0.0111637	0.0330721	1	5	0.75	0	1.25	10.5	k__Bacteria;p__Actinobacteria;c__Actinobacteria;o__Bifidobacteriales;f__Bifidobacteriaceae;g__Bifidobacterium
denovo18143	12.9209	0.0116686	0.0345089	1	3.25	0.25	0	12.5	38.5	k__Bacteria
denovo1043	12.9057	0.0117457	0.0346779	1	19	4.5	0	97.25	30	k__Bacteria;p__Firmicutes;c__Clostridia;o__Clostridiales;f__Lachnospiraceae
denovo18998	12.8588	0.011987	0.03533	1	1	5	0	2.25	0	k__Bacteria;p__Firmicutes;c__Bacilli;o__Turicibacterales;f__Turicibacteraceae;g__Turicibacter;s__
denovo22541	12.7916	0.0123404	0.036304	1	71	11.75	0	11	4.5	k__Bacteria;p__Firmicutes;c__Clostridia
denovo25532	12.788	0.0123593	0.036304	1	0	0	7.25	1	0.25	k__Bacteria;p__Firmicutes;c__Clostridia;o__Clostridiales;f__Lachnospiraceae
denovo7346	12.6958	0.012862	0.0377168	1	2	0	0	0.25	1.75	k__Bacteria
denovo14523	12.6272	0.0132485	0.0387849	1	77.75	0.75	0	34	20.75	k__Bacteria;p__Actinobacteria;c__Actinobacteria
denovo16821	12.6033	0.0133861	0.0391217	1	4.5	0	0	0.25	2	k__Bacteria
denovo65	12.4243	0.0144598	0.0419864	1	11.25	1.75	0	1	0.25	k__Bacteria
denovo16297	12.422	0.0144743	0.0419864	1	73.75	196	0	48.75	42.25	k__Bacteria;p__Bacteroidetes;c__Bacteroidia;o__Bacteroidales;f__Prevotellaceae;g__Prevotella
denovo26077	12.4219	0.0144745	0.0419864	1	1.25	0	0	0.25	3.5	k__Bacteria
denovo18145	12.4201	0.0144861	0.0419864	1	0.5	8.75	0	0.75	0.25	k__Bacteria
denovo7431	12.4199	0.0144872	0.0419864	1	193	0.75	0	9	68.25	k__Bacteria;p__Actinobacteria;c__Actinobacteria;o__Bifidobacteriales;f__Bifidobacteriaceae;g__Bifidobacterium
denovo8927	12.4145	0.0145208	0.0420134	1	39.75	18.5	0.25	37	67.25	k__Bacteria;p__Firmicutes;c__Clostridia;o__Clostridiales;f__Lachnospiraceae
denovo26627	12.3822	0.014724	0.0425095	1	16.25	246	0	138.75	0.5	k__Bacteria
196729	12.3795	0.0147412	0.0425095	1	0.25	0.25	1826.75	139.75	0	k__Bacteria;p__Bacteroidetes;c__Bacteroidia;o__Bacteroidales;f__Prevotellaceae;g__Prevotella;s__copri
denovo2875	12.3579	0.0148789	0.0428355	1	27.25	69	0	20.5	13	k__Bacteria;p__Bacteroidetes;c__Bacteroidia;o__Bacteroidales
denovo14852	12.3356	0.0150225	0.0431774	1	187.75	339	0	124	135.5	k__Bacteria;p__Bacteroidetes;c__Bacteroidia;o__Bacteroidales
denovo12127	12.2969	0.0152748	0.0438299	1	2.75	7.75	0	2.75	0	k__Bacteria;p__Bacteroidetes;c__Bacteroidia;o__Bacteroidales
denovo23862	12.2874	0.0153373	0.0439366	1	0.25	0.75	0	20	0	k__Bacteria;p__Proteobacteria;c__Gammaproteobacteria
denovo10913	12.2205	0.015785	0.0451447	1	307	577	0	230.5	127	k__Bacteria;p__Bacteroidetes;c__Bacteroidia;o__Bacteroidales
denovo5205	12.2047	0.0158923	0.0453766	1	3.75	0.75	0	0.75	4.25	k__Bacteria;p__Firmicutes;c__Bacilli;o__Lactobacillales;f__Lactobacillaceae;g__Lactobacillus;s__ruminis
denovo16473	12.191	0.015986	0.0455693	1	0.75	4.25	0	2.25	0.5	k__Bacteria;p__Bacteroidetes;c__Bacteroidia;o__Bacteroidales
denovo14308	12.1732	0.0161086	0.0458434	1	20.25	27	0.5	9.75	6	k__Bacteria
176269	12.1673	0.0161499	0.0458859	1	0.25	2.5	24.5	9.25	2	k__Bacteria;p__Firmicutes;c__Clostridia;o__Clostridiales;f__Lachnospiraceae;g__Lachnospira;s__
denovo9141	12.1629	0.0161803	0.045897	1	1359.75	3472.75	0	1034	998.75	k__Bacteria;p__Bacteroidetes;c__Bacteroidia;o__Bacteroidales
denovo22042	12.1157	0.0165115	0.0467602	1	5.5	8.25	0	4.75	2	k__Bacteria
denovo16196	12.0891	0.0167007	0.0472189	1	7.25	0.25	0	31.25	81.75	k__Bacteria
denovo11496	12.0525	0.0169649	0.0478878	1	1.75	14.75	0	2	1	k__Bacteria;p__Bacteroidetes;c__Bacteroidia;o__Bacteroidales
denovo12148	11.9634	0.0176258	0.0496727	1	31.75	4.5	0	64.5	18.25	k__Bacteria
denovo26251	11.9517	0.0177138	0.0498399	1	12.25	37.5	0	12.75	6.5	k__Bacteria;p__Bacteroidetes;c__Bacteroidia;o__Bacteroidales
denovo4211	11.9367	0.0178281	0.0500802	1	3	0	0	0.5	2.25	k__Bacteria;p__Actinobacteria;c__Actinobacteria;o__Bifidobacteriales;f__Bifidobacteriaceae;g__Bifidobacterium;s__adolescentis

## Sheet: Sheet2
OTU	HLT	KSD_OX_COL	KSD_OX_N_COL	KSD_FH	KSD_THIRD	taxonomy
denovo6601	1	0	0	0	0	g_Faecalibacterium|s_prausnitzii
denovo28201	1.5	0	0	0	0	f_Lachnospiraceae
359762	1.25	0	0	0	0	f_Lachnospiraceae
denovo27704	1.25	0	0	0	0	g_Prevotella
denovo6957	1.5	0	0	0	0	f_Lachnospiraceae
denovo15050	1.25	0	0	0	0	f_Lachnospiraceae
denovo6050	2	0	0	0	0	o_Clostridiales
332284	2.5	0	0	0	0	f_Lachnospiraceae
529905	1.5	0	0	0	0	f_Lachnospiraceae
denovo28135	1.5	0	0	0	0	g_Prevotella
denovo15428	2.75	0	0	0	0	g_Bifidobacterium
denovo3160	5.25	0	0	0	0	g_Collinsella|s_aerofaciens
denovo14178	7	0	0	0	0	g_Prevotella
358265	3.25	0	0	0	0	f_Lachnospiraceae
300310	1.75	0	0	0	0	g_Treponema
301253	9	0	0	0	0	g_Prevotella|s_copri
178387	112.5	0	0	0	0	g_Prevotella|s_copri
denovo19660	2.75	0	0	0	0	g_Faecalibacterium|s_prausnitzii
4425669	3.25	0	0	0	0	f_Lachnospiraceae
523140	11.5	0	0	0	0	g_Ruminococcus|s_bromii
332500	4.5	0	0	0	0	f_Lachnospiraceae
denovo26418	2.25	0	0	0	0	p_Bacteroidetes
denovo2325	6	0	0	0	0	o_Bacteroidales
363494	4.5	0	0	0	0	f_Lachnospiraceae
350875	2.25	0	0	0	0	f_Lachnospiraceae
denovo7337	1.75	0	0	0	0	k_Bacteria
546557	66.25	0	0	0	0	g_[Prevotella]
denovo21210	3.5	0	0	0	0	g_Prevotella
denovo11524	4.5	0	0	0	0	g_Prevotella
345846	2	0	0	0	0	f_Lachnospiraceae
292041	365.75	0	0	0	0	g_Prevotella|s_copri
denovo12813	8.5	0	0	0	0	f_Ruminococcaceae
326142	5.5	0	0	0	0	f_Lachnospiraceae
4412542	66	0	0	0	0	g_Prevotella|s_copri
3251419	10.5	0	0	0	0	f_Lachnospiraceae
3175741	3.75	0	0	0	0	f_Lachnospiraceae
174516	9	0	0	0	0	k_Bacteria
denovo12706	726.25	0	0	0	0	g_Dialister
denovo5351	14.75	0	0	0	0	g_Prevotella
denovo6523	6.5	0	0	0	0	g_Prevotella
denovo20425	10.75	0	0	0	0	g_Prevotella|s_copri
denovo27661	10.75	0	0	0	0	g_Faecalibacterium|s_prausnitzii
denovo6890	6.75	0	0	0	0	g_Prevotella
denovo16315	12	0	0	0	0	g_Prevotella|s_copri
denovo11450	3	0	0	0	0	f_Prevotellaceae
527874	28.75	0	0	0	0	g_Prevotella|s_copri
849535	363	0	0	0	0	g_Prevotella
342085	7	0	0	0	0	f_Lachnospiraceae
346938	483.5	0	0	0	0	g_Prevotella|s_copri
denovo12489	142	0	0	0	0	g_Dialister
denovo24995	23	0	0	0	0	f_Lachnospiraceae
denovo16349	8	0	0	0	0	f_Lachnospiraceae
351200	5.25	0	0	0	0	f_Lachnospiraceae
849544	138.5	0	0	0	0	g_Prevotella|s_copri
denovo2829	10	0	0	0	0	g_Prevotella|s_copri
denovo3065	23	0	0	0	0	g_Prevotella|s_copri
190458	16.75	0	0	0	0	f_Lachnospiraceae
291725	65.25	0	0	0	0	g_Prevotella|s_copri
3425516	46	0	0	0	0	g_Faecalibacterium|s_prausnitzii
denovo15129	7.5	0	0	0	0	g_Prevotella
292210	109.25	0	0	0	0	g_Prevotella|s_copri
denovo21406	7.25	0	0	0	0	o_Clostridiales
354563	3.25	0	0	0	0	f_Lachnospiraceae
denovo14074	14.75	0	0	0	0	p_Bacteroidetes
denovo24022	68.25	0	0	0	0	g_Dialister
denovo24505	202.5	0	0	0	0	g_Dialister
denovo9802	6	0	0	0	0	g_Streptococcus
denovo10745	41.5	0	0	0	0	f_Lachnospiraceae
denovo19214	8.75	0	0	0	0	g_Prevotella
denovo14547	15.25	0	0	0	0	g_Prevotella
527941	15.5	0	0	0	0	g_Prevotella
4436552	66.75	0	0	0	0	g_Prevotella
denovo20708	238.75	0	0	0	0	g_Prevotella
denovo105	4.25	0	0	0	0	k_Bacteria
denovo7992	3.5	0	0	0	0	f_Lachnospiraceae
denovo4344	17.5	0	0	0	0	o_Bacteroidales
denovo18771	8	0	0	0	0	g_Prevotella
509109	16.5	0	0	0	0	g_Prevotella|s_copri
denovo9493	240.5	0	0	0	0	g_Prevotella|s_copri
198502	9	0	0	0	0	g_Prevotella
denovo1908	18.25	0	0	0	0	g_Prevotella|s_copri
363477	65.5	0.75	0	0	0	g_Faecalibacterium|s_prausnitzii
4087649	15.5	1	0	0	0	f_Lachnospiraceae
4406684	165.75	0.5	0	0	0	g_Prevotella|s_copri
denovo19304	38.5	0.25	0	0	0	g_Prevotella
denovo18031	19.25	0.25	0	0	0	g_Faecalibacterium|s_prausnitzii
198733	131.25	0.25	0	0	0	g_Prevotella
264552	262.75	0.25	0	0	0	g_Dialister
189083	58.25	0.5	0	0	0	g_Prevotella|s_copri
269937	347.75	0.25	0	0	0	f_Prevotellaceae
denovo3826	441	0.75	0	0	0	g_Prevotella|s_copri
310608	9.5	0.5	0	0	0	f_Lachnospiraceae
denovo647	0	8.25	42.25	1.25	71	g_Bifidobacterium
294224	1.75	0.25	0	0	0	f_Lachnospiraceae
365842	13	0.5	0	0	0	g_Faecalibacterium|s_prausnitzii
174831	6	0.25	0	0	0	g_Prevotella|s_copri
365194	9.25	0.25	0	0	0	f_Lachnospiraceae
561027	5	0.25	0	0	0	f_Lachnospiraceae
564806	7.5	0.25	0	0	0	f_Lachnospiraceae
336614	150	1	0	0	0	f_Lachnospiraceae
365372	16.25	0.5	0	0	0	g_Faecalibacterium|s_prausnitzii
296442	117.75	0.25	0	0	0	g_Prevotella|s_copri
denovo10245	76.75	0.25	0	0	0	g_Prevotella|s_copri
365455	2.75	0.25	0	0	0	f_Lachnospiraceae
326482	3.5	0.5	0	0	0	g_Prevotella|s_copri
denovo17217	4	0.25	0	0	0	g_Collinsella
denovo27794	15.25	1.5	0	0	0	o_Clostridiales
189521	57	3	0	0	0	g_Prevotella|s_copri
denovo14236	31	0.5	0	0	0	g_Prevotella
4456491	298	1.25	0	0	0	g_Prevotella|s_copri
denovo7462	6.5	0.5	0	0	0	g_Prevotella|s_copri
4318208	9.75	1	0	0	0	g_Prevotella|s_copri
364563	32.75	1	0	0	0	g_Faecalibacterium|s_prausnitzii
178860	1393.5	10	0	0	0	g_Prevotella|s_copri
denovo21610	7.25	0.5	0	0	0	g_Prevotella
4410166	94.25	2.75	0	0	0	g_Prevotella|s_copri
72142	107.25	10.5	0	0	0	g_Prevotella|s_copri
2037235	87.25	1.75	0	0	0	g_Prevotella|s_copri
334340	44.75	4.75	0	0	0	f_Lachnospiraceae
185652	26	3.75	0	0	0	f_Lachnospiraceae
189754	9	0.5	0	0	0	f_Lachnospiraceae
4295618	422.5	7.25	0	0	0	g_Prevotella|s_copri
denovo22962	22.75	0.75	0	0	0	g_Prevotella|s_copri
2530636	161.75	16.75	0	0	0	g_Megamonas
denovo486	6	0.5	0	0	0	g_Prevotella|s_copri
362327	115.25	8	0	0	0	g_Faecalibacterium|s_prausnitzii
299382	29.5	0.75	0	0	0	g_Prevotella
329650	228.5	1.25	0	0	0	g_Prevotella|s_copri
345176	42.25	1.5	0	0	0	f_Lachnospiraceae
362968	174.75	3.25	0	0	0	g_Faecalibacterium|s_prausnitzii
330359	5.25	1	0	0	0	f_Lachnospiraceae
185411	42	5.5	0	0	0	f_Lachnospiraceae
305329	7.75	1	0	0	0	f_Lachnospiraceae
denovo22939	18	6.25	0	0	0	g_Faecalibacterium|s_prausnitzii
328035	2.75	0.75	0	0	0	g_Prevotella|s_stercorea
denovo2515	0	4	33.75	0.5	38.5	c_Actinobacteria
denovo14641	6.25	0.75	0	0	0	g_Prevotella|s_copri
361966	177.75	37	0	0	0	g_Faecalibacterium|s_prausnitzii
denovo23215	23.75	1.5	0	0	0	g_Prevotella|s_copri
denovo5614	4.75	1.25	0	0	0	g_Prevotella
181539	23.25	4.25	0	0	0	g_Prevotella|s_copri
330458	130.75	32.5	0	0	0	f_Lachnospiraceae
184512	4.75	1	0	0	0	k_Bacteria
denovo26271	0	0.5	2.25	0	6.25	k_Bacteria
357002	17.75	0.25	0	0	0.25	f_Lachnospiraceae
denovo6254	255.25	1.25	0.25	0	0	g_Prevotella|s_copri
327383	8	1.75	0	0	0	f_Lachnospiraceae
366771	1.5	0.5	0	0	0	f_Lachnospiraceae
828333	3	0.5	0	0	0	f_Lachnospiraceae
276762	4.5	1.25	0	0	0	f_Lachnospiraceae
2385035	2	0.75	0	0	0	f_Lachnospiraceae
271431	9.5	3	0	0	0	f_Lachnospiraceae
2220494	21.75	16.5	0	0	0	g_Prevotella
4476186	249.75	44	0	0	0	g_Prevotella|s_stercorea
364824	4.25	1.75	0	0	0	f_Lachnospiraceae|g_Blautia
551141	11	5.25	0	0	0	f_Lachnospiraceae
335789	22.75	12	0	0	0	f_Lachnospiraceae
denovo21139	0	1.5	0	0.25	9.25	k_Bacteria
denovo22600	0	5.25	9	2.5	22.25	f_Lachnospiraceae
denovo12572	4.75	0	0.25	0	0.25	f_Ruminococcaceae
denovo10753	14.75	0.25	0	0.25	0	g_Prevotella|s_copri
denovo25936	87	5.75	0	0	0.25	g_Prevotella
denovo8630	369.25	40.75	0	0.25	0	g_Prevotella|s_copri
denovo6405	6.25	1	0.25	0	0	o_Clostridiales
denovo27457	0	107.25	4.5	5.75	0.25	c_Gammaproteobacteria
772398	3.75	1.75	0	0	0	f_Lachnospiraceae
denovo10205	0	118	897.75	89.25	26.75	o_Clostridiales
denovo24829	1.25	21	21	7	40.25	f_Lachnospiraceae
4483037	2	42.5	0	0	0	p_Firmicutes
364274	2.75	11.5	0	0	0	f_Lachnospiraceae
315978	26.25	41	0	0	0	o_Clostridiales
denovo25282	3.25	2.25	0	0	0	k_Bacteria
347553	19.25	33.75	0	0	0	f_Clostridiaceae
191238	3	4.5	0	0	0	f_Lachnospiraceae
190863	7	47	0	0	0	f_Lachnospiraceae
549635	3.75	3.75	0	0	0	f_Lachnospiraceae
denovo17673	12	10.75	0	0	0	o_Clostridiales
denovo23317	3.5	25.25	0	0	0	g_Prevotella|s_copri
362009	16.75	14.75	0	0	0	f_Lachnospiraceae
317012	5.5	17.5	0	0	0	o_Clostridiales
363735	6.75	73	0	0	0	g_Blautia
denovo1571	69.75	86	0	0	0	g_Prevotella
336115	10.75	16.5	0	0	0	f_Lachnospiraceae
185192	11.5	14.25	0	0	0	f_Lachnospiraceae
denovo5137	10.25	15.5	0	0	0	g_Prevotella
denovo14055	33.75	29.75	0	0	0	g_Prevotella|s_copri
325268	3.25	2.5	0	0	0	f_Lachnospiraceae
315463	2.75	4.75	0	0	0	o_Clostridiales
309564	10.75	11.75	0	0	0	f_Lachnospiraceae
194129	6.25	11.5	0	0	0	f_Lachnospiraceae
4392549	38.25	21.5	0	0	0	g_Streptococcus
4483337	10.5	6.25	0	0	0	f_Lachnospiraceae
4324245	129.75	642.25	0	0	0	g_Prevotella
denovo14032	24	24.25	0	0	0	g_Prevotella|s_copri
363029	17	68	0	0	0	g_Blautia
denovo5637	2.5	1.75	0	0	0	g_Streptococcus
322380	5.75	21.5	0	0	0	o_Clostridiales
364660	6.25	3.25	0	0	0	f_Lachnospiraceae
194870	4.5	11.75	0	0	0	f_Lachnospiraceae
331157	0.75	0	0	0	0	f_Lachnospiraceae
352747	0.75	0	0	0	0	f_Lachnospiraceae
denovo14648	0.75	0	0	0	0	k_Bacteria
denovo11766	0.75	0	0	0	0	f_Pasteurellaceae
denovo20853	1.5	0	0	0	0	k_Bacteria
denovo5505	3	0	0	0	0	g_Megamonas
denovo14010	3	0	0	0	0	g_Prevotella|s_copri
denovo10306	0.75	0	0	0	0	g_Dialister
denovo23952	0.75	0	0	0	0	o_Clostridiales
198542	0.75	0	0	0	0	f_Lachnospiraceae
4328910	0.75	0	0	0	0	|g_Veillonella|s_parvula
denovo25691	0.75	0	0	0	0	f_Lachnospiraceae
denovo19807	0.75	0	0	0	0	f_Prevotellaceae
4454564	0.75	0	0	0	0	f_Lachnospiraceae
519695	0.75	0	0	0	0	g_Prevotella
309433	0.75	0	0	0	0	f_Lachnospiraceae
denovo5861	1.5	0	0	0	0	f_Lachnospiraceae
denovo14980	0.75	0	0	0	0	k_Bacteria
174365	0.75	0	0	0	0	f_Lachnospiraceae
denovo9474	0.75	0	0	0	0	k_Bacteria|p_Firmicutes
355938	0.75	0	0	0	0	f_Lachnospiraceae
denovo492	0.75	0	0	0	0	f_Lachnospiraceae|g_Blautia
denovo22026	0	0.75	2.25	6.25	4.75	o_Bacteroidales
367150	2	0	0	0	0	f_Lachnospiraceae
denovo13073	1	0	0	0	0	f_Lachnospiraceae
denovo15415	2.5	0	0	0	0	g_Prevotella
denovo16057	2.25	0	0	0	0	g_Streptococcus
denovo27383	10.75	0	0	0	0	g_Dialister
268755	1.25	0	0	0	0	f_Lachnospiraceae
denovo25281	5	0	0	0	0	o_Bacteroidales
denovo14714	1.25	0	0	0	0	o_Bacteroidales
194584	2.25	0	0	0	0	g_Faecalibacterium|s_prausnitzii
denovo15673	1	0	0	0	0	g_Prevotella
195207	3.75	0	0	0	0	f_Lachnospiraceae
denovo14700	1.75	0	0	0	0	p_Firmicutes
denovo7490	1	0	0	0	0	o_Clostridiales
denovo15722	6.5	0	0	0	0	g_Prevotella
denovo13352	1	0	0	0	0	g_Streptococcus
denovo2104	7.25	0	0	0	0	g_Faecalibacterium|s_prausnitzii
denovo11609	1.5	0	0	0	0	k_Bacteria
313121	3	0	0	0	0	g_Prevotella
denovo11213	1.25	0	0	0	0	f_Lachnospiraceae
730906	2	0	0	0	0	k_Bacteria
190646	1.5	0	0	0	0	g_Oscillospira
denovo19878	68	0	0	0	0	k_Bacteria|p_Firmicutes
denovo2381	1.25	0	0	0	0	g_Prevotella|s_copri
denovo25351	2.75	0	0	0	0	o_Bacteroidales
denovo3416	1.75	0	0	0	0	o_Bacteroidales
339504	1.25	0	0	0	0	f_Lachnospiraceae
denovo22156	1.25	0	0	0	0	o_Bacteroidales
denovo12245	2.75	0	0	0	0	g_Dialister
denovo7162	6	0	0	0	0	g_Dialister
denovo26624	2	0	0	0	0	f_Prevotellaceae
denovo27237	2.75	0	0	0	0	g_Prevotella|s_copri
denovo26972	1	0	0	0	0	f_Lachnospiraceae
232975	2.5	0	0	0	0	g_Oscillospira
denovo10549	2	0	0	0	0	o_Bacteroidales
denovo13206	2	0	0	0	0	o_Bacteroidales
denovo5058	1.25	0	0	0	0	g_Prevotella|s_copri
denovo27126	1.25	0	0	0	0	f_Lachnospiraceae
denovo17793	1.5	0	0	0	0	k_Bacteria
4403689	1	0	0	0	0	f_Lachnospiraceae
denovo4386	1.75	0	0	0	0	f_Lachnospiraceae
denovo2244	3.5	0	0	0	0	f_Prevotellaceae
denovo12483	6.75	0	0	0	0	g_Prevotella|s_copri
357111	1.25	0	0	0	0	f_Lachnospiraceae
denovo3215	1.25	0	0	0	0	f_Lachnospiraceae
denovo28220	1.75	0	0	0	0	o_Bacteroidales
denovo3465	1.25	0	0	0	0	k_Bacteria
denovo847	2	0	0	0	0	g_Prevotella
denovo20802	1.75	0	0	0	0	g_Prevotella|s_copri
13811	1.5	0	0	0	0	g_Mitsuokella
3865949	9.75	0	0	0	0	o_Clostridiales
277497	1.25	0	0	0	0	f_Lachnospiraceae
denovo21942	1.25	0	0	0	0	g_Prevotella|s_copri
denovo14766	1.25	0	0	0	0	g_Prevotella
4426874	1	0	0	0	0	f_Lachnospiraceae
571965	1.75	0	0	0	0	f_Lachnospiraceae
denovo17409	2	0	0	0	0	g_Prevotella
denovo10404	1	0	0	0	0	g_Prevotella
denovo17344	5	0	0	0	0	g_Prevotella|s_copri
denovo280	1.5	0	0	0	0	k_Bacteria
denovo19922	4.5	0	0	0	0	g_Faecalibacterium|s_prausnitzii
denovo22263	5.25	0	0	0	0	g_Prevotella|s_copri
denovo16034	2.75	0	0	0	0	f_Lachnospiraceae
denovo16944	1	0	0	0	0	f_Lachnospiraceae
denovo3385	1.75	0	0	0	0	g_Prevotella
denovo8219	1	0	0	0	0	k_Bacteria
denovo20045	3.5	0	0	0	0	g_Prevotella|s_copri
denovo19293	1.75	0	0	0	0	g_Prevotella|s_copri
denovo320	1.75	0	0	0	0	f_Lachnospiraceae
denovo27222	1	0	0	0	0	f_Lachnospiraceae
273954	7.25	0	0	0	0	f_Lachnospiraceae
denovo3527	5	0	0	0	0	k_Bacteria
185158	1.25	0	0	0	0	f_Lachnospiraceae
180509	5.25	0	0	0	0	g_Ruminococcus|s_bromii
194110	1.25	0	0	0	0	f_Lachnospiraceae
denovo26061	2.25	0	0	0	0	g_Prevotella
denovo12508	1.25	0	0	0	0	f_Lachnospiraceae
denovo14546	3.25	0	0	0	0	o_Bacteroidales
denovo24283	1.5	0	0	0	0	f_Lachnospiraceae
272587	3	0	0	0	0	g_Dialister
denovo12045	2.75	0	0	0	0	f_Lachnospiraceae
denovo5197	7.75	0	0	0	0	g_Prevotella|s_copri
denovo20138	2.25	0	0	0	0	g_Prevotella
denovo7849	3.5	0	0	0	0	o_Bacteroidales
denovo21667	1	0	0	0	0	g_Prevotella
denovo17271	2.75	0	0	0	0	c_Clostridia
denovo4531	1	0	0	0	0	g_Lactobacilluss_ruminis
318370	1.25	0	0	0	0	g_Oscillospira
denovo7757	1.5	0	0	0	0	o_Bacteroidales
denovo26661	3.25	0	0	0	0	k_Bacteria
denovo14952	1.75	0	0	0	0	g_Prevotella
denovo13464	40.25	0	0	0	0	g_Megamonas
287951	1	0	0	0	0	f_Lachnospiraceae
516553	1	0	0	0	0	f_Lachnospiraceae
368219	3.25	0	0	0	0	f_Ruminococcaceae
181537	1	0	0	0	0	f_Lachnospiraceae
denovo24718	1.75	0	0	0	0	k_Bacteria|p_Firmicutes
denovo23024	1.25	0	0	0	0	g_Prevotella
denovo15265	3.25	0	0	0	0	o_Clostridiales
denovo25268	2.75	0	0	0	0	k_Bacteria
denovo27796	1.25	0	0	0	0	f_Lachnospiraceae
denovo18223	1.25	0	0	0	0	g_Prevotella
denovo16035	2	0	0	0	0	g_Prevotella
360329	1.75	0	0	0	0	f_Lachnospiraceae
denovo26155	2	0	0	0	0	g_Prevotella|s_copri
denovo334	1	0	0	0	0	g_Prevotella
denovo16179	2.75	0	0	0	0	o_Bacteroidales
denovo4624	2.5	0	0	0	0	g_Prevotella
denovo22621	4.25	0	0	0	0	g_Prevotella|s_copri
denovo26000	3.75	0	0	0	0	f_Lachnospiraceae
336372	1.75	0	0	0	0	g_Prevotella
denovo15688	12	0	0	0	0	g_Prevotella|s_copri
denovo4550	3.25	0	0	0	0	g_Prevotella
573969	2	0	0	0	0	f_Lachnospiraceae
215266	2.25	0	0	0	0	k_Bacteria
denovo1175	2.5	0	0	0	0	g_Prevotella|s_copri
denovo17974	2.5	0	0	0	0	g_Prevotella|s_copri
denovo1904	1.5	0	0	0	0	g_Prevotella|s_copri
366794	2.25	0	0	0	0	f_Ruminococcaceae
194707	1	0	0	0	0	g_Lachnospira
denovo7258	1	0	0	0	0	g_Prevotella|s_copri
denovo7211	12.75	0	0	0	0	g_Prevotella|s_copri
denovo18112	17.5	0	0	0	0	k_Bacteria|p_Firmicutes
192222	2.25	0	0	0	0	g_Prevotella
345899	126	0	0	0	0	g_Prevotella|s_copri
denovo6156	4.25	0	0	0	0	g_Prevotella|s_copri
denovo15825	3.25	0	0	0	0	g_Prevotella
denovo18070	3.75	0	0	0	0	g_Prevotella
denovo1868	3.75	0	0	0	0	f_Bifidobacteriaceae
denovo7836	2.5	0	0	0	0	o_Bacteroidales
denovo8246	37.25	0	0	0	0	g_[Prevotella]
denovo17701	4	0	0	0	0	g_Prevotella
denovo4630	2.5	0	0	0	0	g_Prevotella
denovo936	4.75	0	0	0	0	g_Prevotella
denovo26813	3.75	0	0	0	0	g_Prevotella
denovo7645	10.75	0	0	0	0	g_Dialister
denovo2039	2.5	0	0	0	0	f_Lachnospiraceae
denovo3349	15	0	0	0	0	g_Prevotella
denovo2968	7.5	0	0	0	0	g_Prevotella|s_copri
denovo24190	2.25	0	0	0	0	g_Prevotella
denovo25207	21.75	0	0	0	0	g_Prevotella
293717	12	0	0	0	0	g_Prevotella|s_copri
187517	10	0	0	0	0	f_[Mogibacteriaceae]
denovo26674	6.25	0	0	0	0	g_Prevotella
denovo18137	2	0	0	0	0	o_Clostridiales
denovo10494	3.75	0	0	0	0	k_Bacteria
denovo27543	2	0	0	0	0	g_Prevotella
denovo19160	1.5	0	0	0	0	f_Clostridiaceae
denovo24352	10.75	0	0	0	0	g_Prevotella|s_copri
denovo24355	1.5	0	0	0	0	f_Lachnospiraceae
denovo20101	1.75	0	0	0	0	g_Prevotella|s_copri
342638	4.75	0	0	0	0	g_Prevotella|s_copri
denovo25254	2.25	0	0	0	0	g_[Prevotella]
denovo12089	1.5	0	0	0	0	p_Bacteroidetes
denovo220	6.75	0	0	0	0	g_Prevotella|s_copri
denovo13784	13	0	0	0	0	g_Dialister
3532907	9.75	0	0	0	0	g_Faecalibacterium|s_prausnitzii
denovo9188	1.75	0	0	0	0	o_Clostridiales
denovo27407	4.5	0	0	0	0	f_Pasteurellaceae
denovo4885	5.75	0	0	0	0	k_Bacteria
denovo18773	2.5	0	0	0	0	g_Prevotella
denovo21418	2.75	0	0	0	0	f_Prevotellaceae
denovo21414	3.25	0	0	0	0	f_Lachnospiraceae
denovo16390	2	0	0	0	0	f_Lachnospiraceae
denovo14953	14.5	0	0	0	0	g_Prevotella|s_copri
denovo13700	6.5	0	0	0	0	g_Prevotella
denovo17238	11.5	0	0	0	0	f_Lachnospiraceae
337735	2.25	0	0	0	0	f_Lachnospiraceae
denovo9557	3	0	0	0	0	g_Prevotella|s_copri
denovo5671	4.5	0	0	0	0	f_Lachnospiraceae
denovo19510	3.75	0	0	0	0	g_Prevotella
denovo8950	5.25	0	0	0	0	g_Prevotella|s_copri
denovo3908	3.5	0	0	0	0	g_Prevotella
denovo1416	5.75	0	0	0	0	g_Prevotella
589848	2.5	0	0	0	0	f_Lachnospiraceae
275960	1.5	0	0	0	0	f_Lachnospiraceae
199430	10	0	0	0	0	g_Faecalibacterium|s_prausnitzii
denovo15704	19.5	0	0	0	0	g_Prevotella|s_copri
denovo23132	2.5	0	0	0	0	f_Lachnospiraceae
denovo11121	6	0	0	0	0	g_Prevotella
denovo5911	2.5	0	0	0	0	g_Prevotella|s_copri
240271	5.75	0	0	0	0	g_Oscillospira
212698	10.5	0	0	0	0	g_Faecalibacterium|s_prausnitzii
denovo21912	25.75	0	0	0	0	k_Bacteria
denovo6912	3.5	0	0	0	0	g_Prevotella
denovo6919	2	0	0	0	0	g_[Eubacterium]|s_biforme
denovo17662	1.5	0	0	0	0	g_Lachnospira
denovo19411	3.25	0	0	0	0	g_Prevotella|s_copri
denovo24516	1.75	0	0	0	0	g_Prevotella
denovo21031	11	0	0	0	0	g_Prevotella
849704	9.25	0	0	0	0	g_Prevotella|s_
denovo23303	1.75	0	0	0	0	f_Prevotellaceae
denovo23920	2.25	0	0	0	0	g_Prevotella|s_copri
denovo5705	25	0	0	0	0	g_Prevotella
denovo23899	2.75	0	0	0	0	g_Prevotella
denovo4381	6	0	0	0	0	g_Prevotella
denovo18884	2.25	0	0	0	0	o_Bacteroidales
denovo24412	10.25	0	0	0	0	g_Prevotella|s_
294196	6.25	0	0	0	0	g_Prevotella|s_copri
denovo9634	2.75	0	0	0	0	g_Prevotella
denovo10644	3.75	0	0	0	0	o_Bacteroidales
denovo23234	3.5	0	0	0	0	g_Prevotella
denovo456	1.75	0	0	0	0	k_Bacteria
denovo6197	28.5	0	0	0	0	k_Bacteria
denovo3669	5.5	0	0	0	0	g_Prevotella
denovo18283	6.25	0	0	0	0	g_Prevotella|s_copri
denovo25537	3.5	0	0	0	0	g_Prevotella
denovo20800	2.5	0	0	0	0	g_Prevotella|s_copri
denovo7958	3	0	0	0	0	o_Bacteroidales
denovo27485	37.75	0	0	0	0	g_Prevotella
denovo23377	3	0	0	0	0	g_Prevotella|s_copri
denovo19185	4	0	0	0	0	g_Prevotella
denovo20529	1.5	0	0	0	0	k_Bacteria
denovo4869	2.5	0	0	0	0	g_Prevotella
329693	3	0	0	0	0	g_Prevotella|s_copri
4435186	11.75	0	0	0	0	o_Bacteroidales
denovo22410	3.5	0	0	0	0	g_Prevotella
817140	332.75	0	0	0	0	g_Megasphaera|s_
denovo16279	5.75	0	0	0	0	g_[Eubacterium]|s_biforme
199702	32.25	0	0	0	0	g_Faecalibacterium|s_prausnitzii
denovo13813	35.75	0	0	0	0	g_Prevotella
denovo1814	3.75	0	0	0	0	f_Ruminococcaceae
denovo16092	6.75	0	0	0	0	f_Lachnospiraceae
denovo7158	3.25	0	0	0	0	g_Prevotella
denovo4	2.75	0	0	0	0	g_Prevotella
denovo26604	7.75	0	0	0	0	p_Firmicutes
denovo258	1.5	0	0	0	0	g_Prevotella
denovo19478	5	0	0	0	0	g_Megamonas
denovo27843	2.25	0	0	0	0	p_Firmicutes
denovo22014	3.75	0	0	0	0	k_Bacteria
denovo19925	2	0	0	0	0	o_Bacteroidales
191558	1.75	0	0	0	0	g_Oscillospira
3235048	92.75	0	0	0	0	k_Bacteria
178439	1.75	0	0	0	0	f_Lachnospiraceae
denovo7869	4.5	0	0	0	0	g_Prevotella
denovo15501	4.25	0	0	0	0	g_Prevotella
411254	5.75	0	0	0	0	f_Lachnospiraceae
denovo17150	2.5	0	0	0	0	g_Dialister
denovo6551	5.75	0	0	0	0	g_Prevotella|s_copri
denovo15746	4.5	0	0	0	0	o_Clostridiales
denovo4368	3.25	0	0	0	0	g_[Prevotella]
denovo16016	10	0	0	0	0	g_Prevotella
denovo8780	14	0	0	0	0	g_Prevotella|s_copri
denovo27612	19.75	0	0	0	0	g_Prevotella
denovo4757	12	0	0	0	0	g_Lactobacillus|s_ruminis
227758	3.75	0	0	0	0	g_Collinsella|s_aerofaciens
denovo18280	3.75	0	0	0	0	g_Prevotella
denovo22979	2	0	0	0	0	f_Lachnospiraceae
denovo24934	5	0	0	0	0	f_Veillonellaceae
denovo3915	20.75	0	0	0	0	g_Prevotella
denovo393	2	0	0	0	0	o_Bacteroidales
denovo9750	2	0	0	0	0	g_Prevotella|s_copri
denovo1644	4.75	0	0	0	0	g_Prevotella|s_copri
denovo24051	2.5	0	0	0	0	g_Prevotella
515798	6.5	0	0	0	0	g_Prevotella
305288	8.75	0	0	0	0	f_Clostridiaceae
denovo24744	4	0	0	0	0	g_Prevotella|s_copri
300650	9.25	0	0	0	0	g_Prevotella|s_copri
denovo13219	7.75	0	0	0	0	g_Prevotella|s_copri
denovo1565	6	0	0	0	0	o_Bacteroidales
denovo25006	1.75	0	0	0	0	f_Lachnospiraceae
denovo987	15	0	0	0	0	g_Prevotella|s_copri
denovo9309	1.5	0	0	0	0	g_[Eubacterium]|s_biforme
denovo9306	39	0	0	0	0	g_Dialister
denovo23933	2.5	0	0	0	0	k_Bacteria
denovo28375	48	0	0	0	0	g_Prevotella|s_copri
denovo23473	12	0	0	0	0	p_Bacteroidetes
denovo24124	2.75	0	0	0	0	o_Bacteroidales
denovo9880	8	0	0	0	0	g_Prevotella
denovo23392	3.25	0	0	0	0	g_Prevotella
denovo10155	38.25	0	0	0	0	g_Prevotella
denovo4764	5.5	0	0	0	0	g_Prevotella
denovo14025	33.5	0	0	0	0	g_Dialister
denovo11701	10	0	0	0	0	g_Prevotella|s_copri
denovo25169	7	0	0	0	0	o_Clostridiales
denovo5248	3.75	0	0	0	0	g_Prevotella
denovo5439	2.25	0	0	0	0	g_Prevotella
denovo27835	2	0	0	0	0	f_Lachnospiraceae
denovo14818	8.5	0	0	0	0	o_Bacteroidales
denovo22314	1.75	0	0	0	0	g_Prevotella
denovo25857	13.75	0	0	0	0	g_Prevotella
denovo23042	6.5	0	0	0	0	f_Prevotellaceae
denovo6954	9	0	0	0	0	g_Prevotella
191395	2.75	0	0	0	0	f_Lachnospiraceae
denovo26052	16	0	0	0	0	g_Dialister
denovo22581	5.75	0	0	0	0	g_Prevotella
195574	10.25	0	0	0	0	g_Prevotella|s_copri
denovo24793	10.5	0	0	0	0	g_Prevotella
denovo2526	3	0	0	0	0	f_Lachnospiraceae
denovo6186	5.5	0	0	0	0	g_Prevotella|s_copri
denovo13793	7	0	0	0	0	f_Lachnospiraceae
denovo27286	2.5	0	0	0	0	g_Prevotella
denovo1712	5.5	0	0	0	0	o_Bacteroidales
denovo10436	2.5	0	0	0	0	f_Prevotellaceae
denovo28387	6.5	0	0	0	0	g_Prevotella
denovo27449	2.75	0	0	0	0	p_Firmicutes
denovo12364	7.75	0	0	0	0	p_Firmicutes
denovo23738	14.25	0	0	0	0	g_Prevotella
denovo13558	4.25	0	0	0	0	g_Prevotella|s_copri
351869	4.25	0	0	0	0	f_Lachnospiraceae
denovo5467	3.25	0	0	0	0	o_Bacteroidales
denovo6065	1.5	0	0	0	0	f_Lachnospiraceae
denovo955	2	0	0	0	0	o_Bacteroidales
321693	5.5	0	0	0	0	f_Lachnospiraceae
365717	4	0	0	0	0	g_Faecalibacterium|s_prausnitzii
denovo9950	3.25	0	0	0	0	p_Firmicutes
denovo12873	6.75	0	0	0	0	g_Prevotella
199047	1.5	0	0	0	0	g_Faecalibacterium|s_prausnitzii
519836	28.5	0	0	0	0	g_Prevotella
denovo16401	10	0	0	0	0	g_Prevotella
denovo25841	1.5	0	0	0	0	g_Prevotella|s_copri
denovo1801	3.25	0	0	0	0	o_Clostridiales
652696	6	0	0	0	0	g_Bifidobacterium|s_adolescentis
denovo18306	2.5	0	0	0	0	g_Prevotella
denovo27203	2.5	0	0	0	0	o_Bacteroidales
denovo14207	1.5	0	0	0	0	g_[Prevotella]
denovo24721	4.25	0	0	0	0	g_Prevotella
denovo14160	5.75	0	0	0	0	g_Prevotella
denovo12766	12.25	0	0	0	0	o_Bacteroidales
3035308	2.25	0	0	0	0	g_Prevotella|s_copri
denovo2124	12	0	0	0	0	g_[Prevotella]
denovo4216	6.75	0	0	0	0	k_Bacteria
denovo14399	4.75	0	0	0	0	g_Prevotella
denovo15934	4.5	0	0	0	0	g_Faecalibacterium|s_prausnitzii
denovo22432	9	0	0	0	0	o_Bacteroidales
4356065	3.75	0	0	0	0	f_Lachnospiraceae
denovo16527	156.5	0	0	0	0	f_Prevotellaceae
4307094	389	0	0	0	0	o_Bacteroidales
denovo20391	3.25	0	0	0	0	g_Prevotella|s_copri
denovo24779	2	0	0	0	0	g_Prevotella
340111	2	0	0	0	0	f_Lachnospiraceae
264967	459	0	0	0	0	f_Veillonellaceae
denovo10444	2.25	0	0	0	0	g_Prevotella|s_copri
denovo27802	2	0	0	0	0	g_Prevotella|s_copri
denovo2049	2.75	0	0	0	0	g_Streptococcus
569210	4.25	0	0	0	0	f_Lachnospiraceae
denovo19064	3.25	0	0	0	0	g_[Prevotella]
355424	1.75	0	0	0	0	f_Lachnospiraceae
denovo19604	3.5	0	0	0	0	g_Dialister
denovo10238	1.5	0	0	0	0	g_Prevotella|s_copri
denovo153	7.5	0	0	0	0	o_Bacteroidales
denovo26822	21.25	0	0	0	0	k_Bacteria
denovo25810	2	0	0	0	0	g_Prevotella
denovo6245	18.75	0	0	0	0	c_Actinobacteria
3430935	26.5	0	0	0	0	g_Faecalibacterium|s_prausnitzii
denovo12656	13.75	0	0	0	0	g_Prevotella
denovo10754	2.25	0	0	0	0	g_Prevotella
denovo20762	2.25	0	0	0	0	g_Prevotella
denovo3471	1.75	0	0	0	0	g_Prevotella|s_copri
denovo13649	2.25	0	0	0	0	k_Bacteria
denovo3911	2.25	0	0	0	0	g_Prevotella
denovo14063	2	0	0	0	0	g_Slackia
denovo18302	14.5	0	0	0	0	g_Prevotella
denovo12031	12	0	0	0	0	f_Veillonellaceae
denovo17603	4.5	0	0	0	0	k_Bacteria
denovo21112	4	0	0	0	0	g_Prevotella
471180	5.5	0	0	0	0	g_Bifidobacterium
denovo27513	16.25	0	0	0	0	g_Prevotella
denovo2177	3	0	0	0	0	k_Bacteria
denovo5000	0	7.5	13	119.75	1.5	o_Bacteroidales
denovo3194	30	0.5	0.25	0	0	g_Lactobacillus|s_ruminis
denovo9561	0	3.5	0.5	0.75	0	c_Gammaproteobacteria
denovo2458	0	26.75	18.75	0	53.25	k_Bacteria
denovo9040	0	91	176.25	666.5	65	k_Bacteria|p_Bacteroidetes
denovo7978	0	1.25	5	0.75	10.5	g_Bifidobacterium
denovo18143	0	12.5	3.25	0.25	38.5	k_Bacteria
denovo1043	0	97.25	19	4.5	30	f_Lachnospiraceae
denovo18998	0	2.25	1	5	0	g_Turicibacter
denovo22541	0	11	71	11.75	4.5	c_Clostridia
denovo25532	7.25	1	0	0	0.25	f_Lachnospiraceae
denovo7346	0	0.25	2	0	1.75	k_Bacteria
denovo14523	0	34	77.75	0.75	20.75	c_Actinobacteria
denovo16821	0	0.25	4.5	0	2	k_Bacteria
denovo65	0	1	11.25	1.75	0.25	k_Bacteria
denovo16297	0	48.75	73.75	196	42.25	g_Prevotella
denovo26077	0	0.25	1.25	0	3.5	k_Bacteria
denovo18145	0	0.75	0.5	8.75	0.25	k_Bacteria
denovo7431	0	9	193	0.75	68.25	g_Bifidobacterium
denovo8927	0.25	37	39.75	18.5	67.25	f_Lachnospiraceae
denovo26627	0	138.75	16.25	246	0.5	k_Bacteria
196729	1826.75	139.75	0.25	0.25	0	g_Prevotella|s_copri
denovo2875	0	20.5	27.25	69	13	o_Bacteroidales
denovo14852	0	124	187.75	339	135.5	o_Bacteroidales
denovo12127	0	2.75	2.75	7.75	0	o_Bacteroidales
denovo23862	0	20	0.25	0.75	0	c_Gammaproteobacteria
denovo10913	0	230.5	307	577	127	o_Bacteroidales
denovo5205	0	0.75	3.75	0.75	4.25	g_Lactobacillus|s_ruminis
denovo16473	0	2.25	0.75	4.25	0.5	o_Bacteroidales
denovo14308	0.5	9.75	20.25	27	6	k_Bacteria
176269	24.5	9.25	0.25	2.5	2	g_Lachnospira
denovo9141	0	1034	1359.75	3472.75	998.75	o_Bacteroidales
denovo22042	0	4.75	5.5	8.25	2	k_Bacteria
denovo16196	0	31.25	7.25	0.25	81.75	k_Bacteria
denovo11496	0	2	1.75	14.75	1	o_Bacteroidales
denovo12148	0	64.5	31.75	4.5	18.25	k_Bacteria
denovo26251	0	12.75	12.25	37.5	6.5	o_Bacteroidales
denovo4211	0	0.5	3	0	2.25	g_Bifidobacterium|s_adolescentis
